# Supplementary material for: Machine learning-based glycolysis-associated molecular classification reveals differences in prognosis, TME, and immunotherapy for colorectal cancer patients
Source: Front Immunol. 2023 May 5;14:1181985. doi: 10.3389/fimmu.2023.1181985 (PMC10203873; doi:10.3389/fimmu.2023.1181985)
Supplement: Supplementary file 6 [file Table_1.xlsx]

## Sheet: Table S1
Table S1：Baseline of all samples involved in the study
	level	Overall	GAC1	GAC2	GAC3	p (GAC)
n		1603	777	379	447
Dataset (%)	GSE14333	225 (14.0)	94 (12.1)	58 (15.3)	73 (16.3)	0.502
	GSE17538	184 (11.5)	83 (10.7)	47 (12.4)	54 (12.1)
	GSE38832	90 (5.6)	45 (5.8)	22 (5.8)	23 (5.1)
	GSE39582	519 (32.4)	255 (32.8)	123 (32.5)	141 (31.5)
	TCGA	585 (36.5)	300 (38.6)	129 (34.0)	156 (34.9)
OS (%)	0	957 (74.3)	487 (76.3)	192 (64.2)	278 (79.2)	<0.001
	1	331 (25.7)	151 (23.7)	107 (35.8)	73 (20.8)
OS.time (mean (SD))		1350.80 (1037.63)	1411.07 (1064.30)	1250.31 (1004.49)	1327.02 (1011.34)	0.077
DFS (%)	0	889 (66.7)	432 (68.1)	191 (60.3)	266 (69.8)	0.017
	1	443 (33.3)	202 (31.9)	126 (39.7)	115 (30.2)
DFS.time (mean (SD))		1327.47 (1011.56)	1375.57 (1047.08)	1190.44 (949.53)	1361.46 (993.63)	0.021
Age (mean (SD))		66.43 (12.93)	66.43 (12.66)	65.14 (12.77)	67.50 (13.45)	0.039
Gender (%)	Female	813 (50.7)	375 (48.3)	192 (50.7)	246 (55.0)	0.263
	Male	700 (43.7)	357 (45.9)	165 (43.5)	178 (39.8)
	unknow	90 (5.6)	45 (5.8)	22 (5.8)	23 (5.1)
Stage (%)	0	4 (0.3)	0 (0.0)	0 (0.0)	4 (0.9)	<0.001
	1	219 (13.8)	118 (15.3)	25 (6.7)	76 (17.2)
	2	664 (41.9)	309 (40.2)	156 (41.9)	199 (44.9)
	3	571 (36.0)	271 (35.2)	155 (41.7)	145 (32.7)
	4	126 (8.0)	71 (9.2)	36 (9.7)	19 (4.3)
T_stage (%)	T1	34 (2.1)	20 (2.6)	1 (0.3)	13 (2.9)	<0.001
	T2	145 (9.0)	88 (11.3)	12 (3.2)	45 (10.1)
	T3	738 (46.0)	370 (47.6)	179 (47.2)	189 (42.3)
	T4	167 (10.4)	67 (8.6)	52 (13.7)	48 (10.7)
	unknow	519 (32.4)	232 (29.9)	135 (35.6)	152 (34.0)
N_stage (%)	N0	612 (38.2)	304 (39.1)	114 (30.1)	194 (43.4)	<0.001
	N1	267 (16.7)	148 (19.0)	59 (15.6)	60 (13.4)
	N2	193 (12.0)	88 (11.3)	65 (17.2)	40 (8.9)
	N3	5 (0.3)	2 (0.3)	3 (0.8)	0 (0.0)
	unknow	526 (32.8)	235 (30.2)	138 (36.4)	153 (34.2)
M_stage (%)	M0	904 (56.4)	453 (58.3)	193 (50.9)	258 (57.7)	0.001
	M1	111 (6.9)	64 (8.2)	32 (8.4)	15 (3.4)
	unknow	588 (36.7)	260 (33.5)	154 (40.6)	174 (38.9)
Kras_mutation (%)	NO	334 (20.8)	190 (24.5)	74 (19.5)	70 (15.7)	0.003
	unknow	1045 (65.2)	491 (63.2)	252 (66.5)	302 (67.6)
	YES	224 (14.0)	96 (12.4)	53 (14.0)	75 (16.8)
Braf_mutation (%)	Abnormal	50 (3.1)	2 (0.3)	15 (4.0)	33 (7.4)	<0.001
	Normal	450 (28.1)	244 (31.4)	98 (25.9)	108 (24.2)
	unknow	1103 (68.8)	531 (68.3)	266 (70.2)	306 (68.5)
MSI_status (%)	MSI-H	78 (4.9)	3 (0.4)	15 (4.0)	60 (13.4)	<0.001
	MSI-L	95 (5.9)	53 (6.8)	19 (5.0)	23 (5.1)
	MSS	397 (24.8)	236 (30.4)	90 (23.7)	71 (15.9)
	unknow	1033 (64.4)	485 (62.4)	255 (67.3)	293 (65.5)
Chemotherapy.Adjuvant (%)	NO	298 (18.6)	140 (18.0)	62 (16.4)	96 (21.5)	0.051
	unknow	1085 (67.7)	522 (67.2)	257 (67.8)	306 (68.5)
	YES	220 (13.7)	115 (14.8)	60 (15.8)	45 (10.1)
CMS_subtype (%)	CMS1	269 (18.8)	23 (3.6)	50 (13.3)	196 (47.9)	<0.001
	CMS2	491 (34.3)	467 (72.3)	12 (3.2)	12 (2.9)
	CMS3	242 (16.9)	46 (7.1)	9 (2.4)	187 (45.7)
	CMS4	429 (30.0)	110 (17.0)	305 (81.1)	14 (3.4)
Glycolysis (mean (SD))		0.40 (0.02)	0.39 (0.02)	0.39 (0.02)	0.42 (0.02)	<0.001
GLC (%)	GAC1	777 (48.5)	777 (100.0)	0 (0.0)	0 (0.0)	<0.001
	GAC2	379 (23.6)	0 (0.0)	379 (100.0)	0 (0.0)
	GAC3	447 (27.9)	0 (0.0)	0 (0.0)	447 (100.0)
