# Supplementary material for: Machine learning-based glycolysis-associated molecular classification reveals differences in prognosis, TME, and immunotherapy for colorectal cancer patients
Source: Front Immunol. 2023 May 5;14:1181985. doi: 10.3389/fimmu.2023.1181985 (PMC10203873; doi:10.3389/fimmu.2023.1181985)
Supplement: Supplementary file 8 [file Table_3.xlsx]

## Sheet: Table S3
Table S3：Markers of GAC in scRNA data
gene	p_val	avg_log2FC	pct.1	pct.2	p_val_adj	cluster
SLC5A6	3.28926e-52	1.21435	1	1	5.45688e-48	GAC1
ASCL2	1.16267e-43	1.6822	1	1	1.92887e-39	GAC1
NECAB3	2.24965e-43	0.857313	1	1	3.73217e-39	GAC1
CLCN2	2.64783e-43	0.921994	1	1	4.39275e-39	GAC1
CDK5RAP1	1.68931e-41	0.66962	1	1	2.80257e-37	GAC1
PIGU	7.00341e-41	0.904829	1	1	1.16187e-36	GAC1
QPRT	2.43846e-40	1.28645	1	1	4.0454e-36	GAC1
RALY	7.39133e-40	0.831742	1	1	1.22622e-35	GAC1
ANO9	1.02283e-39	1.21097	1	1	1.69687e-35	GAC1
TP53RK	8.87915e-39	1.06269	1	1	1.47305e-34	GAC1
TOMM34	3.1855e-38	0.869657	1	1	5.28474e-34	GAC1
GSS	3.2263e-38	0.851375	1	1	5.35243e-34	GAC1
NELFCD	4.72419e-38	0.891877	1	1	7.83743e-34	GAC1
EIF6	5.60707e-38	0.84062	1	1	9.30213e-34	GAC1
DNAJA3	8.04588e-38	0.605214	1	1	1.33481e-33	GAC1
ACOT8	2.26439e-37	0.828823	1	1	3.75663e-33	GAC1
GTF2IRD1	6.61529e-37	0.773911	1	1	1.09748e-32	GAC1
GPR143	8.25643e-37	1.45988	1	1	1.36974e-32	GAC1
MOCS3	1.19649e-36	0.866116	1	1	1.98497e-32	GAC1
SLC2A8	2.32626e-36	1.01934	1	1	3.85926e-32	GAC1
PXMP4	2.66612e-36	0.704566	1	1	4.4231e-32	GAC1
RPIA	9.44757e-36	0.650767	1	1	1.56735e-31	GAC1
FITM2	9.86291e-36	1.09367	1	1	1.63626e-31	GAC1
POFUT1	1.46084e-35	1.01574	1	1	2.42353e-31	GAC1
NFS1	1.99637e-35	0.840653	1	1	3.31199e-31	GAC1
POU5F1B	2.91593e-35	0.929001	1	1	4.83752e-31	GAC1
AHCY	3.17596e-35	0.927049	1	1	5.26891e-31	GAC1
GMEB2	5.87367e-35	0.879165	1	1	9.74443e-31	GAC1
ZSWIM1	7.67207e-35	0.72515	1	1	1.2728e-30	GAC1
SLC35C2	1.5574e-34	0.613766	1	1	2.58372e-30	GAC1
UQCC1	1.91201e-34	0.690686	1	1	3.17202e-30	GAC1
UCKL1	9.2045e-34	0.853663	1	1	1.52703e-29	GAC1
SMYD5	9.82879e-34	0.640753	1	1	1.6306e-29	GAC1
GID8	2.65243e-33	0.648346	1	1	4.40038e-29	GAC1
PLAGL2	3.03946e-33	0.952045	1	1	5.04247e-29	GAC1
ERGIC3	5.51963e-33	0.805385	1	1	9.15707e-29	GAC1
PSMA7	1.06038e-32	0.7685	1	1	1.75917e-28	GAC1
TBRG4	1.38866e-32	0.646035	1	1	2.30379e-28	GAC1
E2F1	2.68791e-32	0.7612	1	1	4.45924e-28	GAC1
CEL	3.07348e-32	1.73025	1	1	5.0989e-28	GAC1
DYNLRB1	3.41314e-32	0.796236	1	1	5.6624e-28	GAC1
LY6G6D	3.90941e-32	1.49239	1	1	6.48572e-28	GAC1
TAF4	7.05283e-32	0.798268	1	1	1.17006e-27	GAC1
CARS2	7.56029e-32	0.632144	1	1	1.25425e-27	GAC1
TTI1	1.10723e-31	0.742176	1	1	1.83689e-27	GAC1
CPNE1	2.03899e-31	1.06451	1	1	3.38268e-27	GAC1
PDRG1	3.49625e-31	0.752076	1	1	5.80028e-27	GAC1
ENGASE	4.73415e-31	0.986796	1	1	7.85396e-27	GAC1
CDX2	6.97772e-31	0.904264	1	1	1.1576e-26	GAC1
SLC22A11	7.97706e-31	0.86064	1	1	1.32339e-26	GAC1
FGFR4	1.2674e-30	0.931786	1	1	2.10262e-26	GAC1
IHH	2.24475e-30	0.999055	1	1	3.72404e-26	GAC1
SPIRE2	2.92639e-30	0.898776	1	1	4.85488e-26	GAC1
RPS21	3.23875e-30	0.770039	1	1	5.37309e-26	GAC1
INPP5J	4.07923e-30	0.888331	1	1	6.76744e-26	GAC1
REPIN1	4.172e-30	0.662687	1	1	6.92135e-26	GAC1
DUS1L	6.28477e-30	0.643374	1	1	1.04264e-25	GAC1
TNNC2	7.99557e-30	1.34155	1	1	1.32646e-25	GAC1
TOP1MT	1.33634e-29	0.87989	1	1	2.21699e-25	GAC1
ZSWIM3	1.57931e-29	0.695543	1	1	2.62008e-25	GAC1
OSER1	1.78489e-29	0.827987	1	1	2.96114e-25	GAC1
WDR77	1.97268e-29	0.715219	1	1	3.27268e-25	GAC1
ESRRA	2.06232e-29	0.641434	1	1	3.42138e-25	GAC1
BIN1	2.3173e-29	0.686697	1	1	3.8444e-25	GAC1
PRPF6	2.42246e-29	0.833669	1	1	4.01885e-25	GAC1
MTG2	2.69157e-29	0.819296	1	1	4.46531e-25	GAC1
CSNK2A2	3.05729e-29	0.562081	1	1	5.07205e-25	GAC1
GNG4	3.34038e-29	1.52369	1	1	5.54169e-25	GAC1
AAR2	3.37755e-29	0.571225	1	1	5.60335e-25	GAC1
UBE2C	3.62934e-29	0.946603	1	1	6.02107e-25	GAC1
YTHDF1	5.22504e-29	0.610273	1	1	8.66834e-25	GAC1
ENTPD6	5.93111e-29	0.901355	1	1	9.83971e-25	GAC1
RAE1	7.03465e-29	0.706697	1	1	1.16705e-24	GAC1
TPRN	7.39161e-29	0.794643	1	1	1.22627e-24	GAC1
PKLR	7.45142e-29	1.09758	1	1	1.23619e-24	GAC1
SPATA2	9.25892e-29	0.725091	1	1	1.53605e-24	GAC1
SPACA3	1.05366e-28	1.00189	1	1	1.74803e-24	GAC1
SAMD10	1.12184e-28	0.734935	1	1	1.86112e-24	GAC1
SLC30A2	1.26189e-28	1.00721	1	1	2.09348e-24	GAC1
RNF114	1.63649e-28	0.584501	1	1	2.71494e-24	GAC1
DGAT2	1.73785e-28	0.724215	1	1	2.88309e-24	GAC1
UMODL1	1.92579e-28	0.957786	1	1	3.19489e-24	GAC1
ACTR5	1.99194e-28	0.551351	1	1	3.30463e-24	GAC1
HNF4A	2.10361e-28	0.765242	1	1	3.48989e-24	GAC1
RNF43	2.49076e-28	0.960084	1	1	4.13218e-24	GAC1
SLC19A3	2.53179e-28	0.691798	1	1	4.20024e-24	GAC1
ROMO1	2.60166e-28	0.853293	1	1	4.31615e-24	GAC1
TRPC4AP	2.76217e-28	0.543319	1	1	4.58244e-24	GAC1
CSTF1	3.32306e-28	0.596294	1	1	5.51295e-24	GAC1
R3HDML	4.83159e-28	0.730006	1	1	8.01561e-24	GAC1
F7	5.44093e-28	1.46327	1	1	9.0265e-24	GAC1
MYBL2	6.68452e-28	1.08013	1	1	1.10896e-23	GAC1
E2F4	7.13212e-28	0.584611	1	1	1.18322e-23	GAC1
CHMP4B	1.06285e-27	0.764118	1	1	1.76327e-23	GAC1
CHCHD6	1.09773e-27	0.617521	1	1	1.82113e-23	GAC1
SLC3A2	1.48318e-27	0.628096	1	1	2.4606e-23	GAC1
EXOSC5	1.81844e-27	0.604333	1	1	3.01679e-23	GAC1
SLC37A4	1.97058e-27	0.575229	1	1	3.26919e-23	GAC1
POLR3E	1.9918e-27	0.502926	1	1	3.30439e-23	GAC1
PPP1R3D	2.19324e-27	0.7562	1	1	3.63858e-23	GAC1
ASB13	2.40198e-27	0.6002	1	1	3.98489e-23	GAC1
TSEN54	6.00324e-27	0.640098	1	1	9.95937e-23	GAC1
VAPB	7.74211e-27	0.951373	1	1	1.28442e-22	GAC1
SLC39A5	1.05761e-26	0.919499	1	1	1.75457e-22	GAC1
GPR35	1.56215e-26	0.773709	1	1	2.5916e-22	GAC1
MRGBP	1.74458e-26	0.684121	1	1	2.89426e-22	GAC1
PRDX5	2.16379e-26	0.846881	1	1	3.58972e-22	GAC1
SCAP	2.42843e-26	0.660491	1	1	4.02877e-22	GAC1
DHX34	2.68265e-26	0.871781	1	1	4.45052e-22	GAC1
TCF7	2.7109e-26	0.611055	1	1	4.49738e-22	GAC1
PROSER1	2.97878e-26	0.835037	1	1	4.94179e-22	GAC1
HM13	3.67165e-26	0.782649	1	1	6.09127e-22	GAC1
PEX16	3.88874e-26	0.578823	1	1	6.45142e-22	GAC1
GRK1	3.95928e-26	0.87443	1	1	6.56845e-22	GAC1
LCN12	3.9708e-26	0.816326	1	1	6.58755e-22	GAC1
TLDC2	5.54311e-26	0.89047	1	1	9.19602e-22	GAC1
ARID3A	5.96195e-26	0.91466	1	1	9.89088e-22	GAC1
SLC39A4	6.08728e-26	1.01428	1	1	1.00988e-21	GAC1
DHX35	6.08728e-26	0.632276	1	1	1.00988e-21	GAC1
PAH	6.64045e-26	2.80336	1	1	1.10165e-21	GAC1
ADRM1	7.33945e-26	0.70977	1	1	1.21761e-21	GAC1
SLC6A4	9.52952e-26	0.757757	1	1	1.58095e-21	GAC1
TSPAN6	9.91446e-26	0.907122	1	1	1.64481e-21	GAC1
SPATA25	1.10236e-25	0.684673	1	1	1.82881e-21	GAC1
MGAT4B	1.19443e-25	0.653597	1	1	1.98156e-21	GAC1
ETV4	1.2513e-25	0.891106	1	1	2.07591e-21	GAC1
TIMM17B	1.45345e-25	0.660689	1	1	2.41127e-21	GAC1
AXIN1	1.94976e-25	0.668787	1	1	3.23465e-21	GAC1
KAT2A	2.13895e-25	0.545373	1	1	3.54851e-21	GAC1
PRR15	2.14998e-25	0.933225	1	1	3.56681e-21	GAC1
FARP1	2.21734e-25	0.689158	1	1	3.67856e-21	GAC1
DUSP15	2.2634e-25	0.839108	1	1	3.75499e-21	GAC1
RRP9	2.89598e-25	0.679162	1	1	4.80443e-21	GAC1
CSE1L	2.97119e-25	0.751925	1	1	4.92921e-21	GAC1
SLC52A2	3.17593e-25	0.74925	1	1	5.26887e-21	GAC1
ANKRD16	3.25835e-25	0.506457	1	1	5.4056e-21	GAC1
DNAAF5	3.68441e-25	0.632043	1	1	6.11244e-21	GAC1
EREG	3.87783e-25	1.30239	1	1	6.43331e-21	GAC1
TM9SF4	4.47456e-25	0.652229	1	1	7.42329e-21	GAC1
RBP2	5.7698e-25	1.67499	1	1	9.57209e-21	GAC1
PTP4A3	5.80451e-25	1.35256	1	1	9.62968e-21	GAC1
NPEPL1	1.19405e-24	0.750858	1	1	1.98093e-20	GAC1
MAP1LC3A	1.28823e-24	0.800354	1	1	2.13717e-20	GAC1
NEURL2	1.71381e-24	0.670688	1	1	2.84321e-20	GAC1
DNAJC5	1.88144e-24	0.618916	1	1	3.12132e-20	GAC1
SPATA33	2.19945e-24	0.74199	1	1	3.64889e-20	GAC1
ACTL10	2.32465e-24	0.869896	1	1	3.85659e-20	GAC1
DDX27	3.00375e-24	0.651083	1	1	4.98323e-20	GAC1
CYP2B6	3.63431e-24	1.16487	1	1	6.02932e-20	GAC1
HSF1	3.78293e-24	0.765467	1	1	6.27589e-20	GAC1
EIF2S2	3.93755e-24	0.986983	1	1	6.5324e-20	GAC1
BCL11A	4.50708e-24	0.696639	1	1	7.47724e-20	GAC1
PPDPF	4.57519e-24	0.897903	1	1	7.59024e-20	GAC1
SYN3	6.22391e-24	1.13409	1	1	1.03255e-19	GAC1
COMMD7	7.27588e-24	0.660692	1	1	1.20707e-19	GAC1
NSUN5	8.07712e-24	0.533712	1	1	1.33999e-19	GAC1
EIF3B	9.70702e-24	0.56683	1	1	1.6104e-19	GAC1
TPD52L2	1.30689e-23	0.551395	1	1	2.16813e-19	GAC1
CEBPA	1.81084e-23	0.799177	1	1	3.00418e-19	GAC1
NR1I2	2.14126e-23	0.827663	1	1	3.55236e-19	GAC1
HUNK	2.3282e-23	1.07705	1	1	3.86249e-19	GAC1
SYT7	2.65885e-23	0.830385	1	1	4.41103e-19	GAC1
OVOL1	2.69834e-23	0.9007	1	1	4.47655e-19	GAC1
ALG3	2.75191e-23	0.583692	1	1	4.56541e-19	GAC1
VAV3	2.90469e-23	1.04173	1	1	4.81888e-19	GAC1
ASXL1	3.51722e-23	0.629735	1	1	5.83507e-19	GAC1
RTKN	4.03427e-23	0.537392	1	1	6.69285e-19	GAC1
TCFL5	4.23661e-23	0.926447	1	1	7.02853e-19	GAC1
NEK3	5.27876e-23	0.751838	1	1	8.75746e-19	GAC1
PDHA1	5.70744e-23	0.626095	1	1	9.46865e-19	GAC1
SLC13A3	6.17057e-23	1.13265	1	1	1.0237e-18	GAC1
FOXD2	7.03792e-23	0.799093	1	1	1.16759e-18	GAC1
TRMT61A	7.49755e-23	0.615958	1	1	1.24384e-18	GAC1
CPNE7	9.33019e-23	1.10694	1	1	1.54788e-18	GAC1
VIL1	1.18322e-22	0.609887	1	1	1.96296e-18	GAC1
DPEP1	1.32896e-22	1.44922	1	1	2.20474e-18	GAC1
DDC	1.44979e-22	0.890275	1	1	2.4052e-18	GAC1
LY6G6E	1.50377e-22	0.728832	1	1	2.49475e-18	GAC1
NOL4L	1.62797e-22	0.574281	1	1	2.7008e-18	GAC1
PRKAR1B	1.95538e-22	0.665003	1	1	3.24398e-18	GAC1
BRAT1	2.05187e-22	0.609052	1	1	3.40406e-18	GAC1
SOWAHA	2.16346e-22	1.38944	1	1	3.58919e-18	GAC1
PAAF1	2.54776e-22	0.621523	1	1	4.22673e-18	GAC1
UBAC2	2.80461e-22	0.584528	1	1	4.65284e-18	GAC1
MOGAT3	2.83166e-22	0.816606	1	1	4.69772e-18	GAC1
AXIN2	2.91438e-22	0.908068	1	1	4.83495e-18	GAC1
PRMT7	3.23866e-22	0.816257	1	1	5.37294e-18	GAC1
MON1A	3.23866e-22	0.513883	1	1	5.37294e-18	GAC1
LRRC14	3.63324e-22	0.662392	1	1	6.02754e-18	GAC1
DPM1	4.35738e-22	0.659946	1	1	7.2289e-18	GAC1
SGK2	4.37825e-22	0.707087	1	1	7.26352e-18	GAC1
TPX2	4.4841e-22	0.849797	1	1	7.43912e-18	GAC1
PCIF1	4.4841e-22	0.599665	1	1	7.43912e-18	GAC1
SPRYD7	4.77129e-22	0.609212	1	1	7.91557e-18	GAC1
FAM217B	5.29935e-22	0.813935	1	1	8.79162e-18	GAC1
TFAP4	5.29935e-22	0.547809	1	1	8.79162e-18	GAC1
ESPN	5.58466e-22	0.85601	1	1	9.26495e-18	GAC1
SLC2A4RG	5.69214e-22	1.00149	1	1	9.44326e-18	GAC1
RABEPK	7.35995e-22	0.554638	1	1	1.22101e-17	GAC1
PLA2G12B	9.59651e-22	1.24105	1	1	1.59206e-17	GAC1
BOP1	9.64602e-22	0.990027	1	1	1.60027e-17	GAC1
CPN1	1.13755e-21	0.737244	1	1	1.88719e-17	GAC1
HSD17B10	1.35599e-21	0.609744	1	1	2.24959e-17	GAC1
ACTR3B	1.51859e-21	0.540136	1	1	2.51935e-17	GAC1
SERPINA7	1.64391e-21	0.712931	1	1	2.72724e-17	GAC1
AREG	1.89492e-21	1.3109	1	1	3.14366e-17	GAC1
CTNNBL1	2.03342e-21	0.546074	1	1	3.37345e-17	GAC1
DGKZ	2.11134e-21	0.650244	1	1	3.50271e-17	GAC1
PABPC1L	2.60792e-21	1.37118	1	1	4.32655e-17	GAC1
SS18L1	2.68232e-21	0.647859	1	1	4.44997e-17	GAC1
KATNB1	2.73308e-21	0.526124	1	1	4.53418e-17	GAC1
QTRT1	2.89113e-21	0.80974	1	1	4.79639e-17	GAC1
FAH	3.04394e-21	0.62037	1	1	5.0499e-17	GAC1
RPUSD1	3.04394e-21	0.592645	1	1	5.0499e-17	GAC1
LAGE3	3.07257e-21	0.650561	1	1	5.09739e-17	GAC1
ZNF696	3.48615e-21	0.576623	1	1	5.78353e-17	GAC1
CAMKMT	3.51889e-21	0.768876	1	1	5.83785e-17	GAC1
ABHD12	3.60208e-21	0.66231	1	1	5.97585e-17	GAC1
CTU2	4.56991e-21	0.770945	1	1	7.58148e-17	GAC1
PQBP1	7.94377e-21	0.527443	1	1	1.31787e-16	GAC1
MNX1	8.05493e-21	0.564509	1	1	1.33631e-16	GAC1
SCAND1	8.9184e-21	0.829252	1	1	1.47956e-16	GAC1
CYP4F2	1.04597e-20	1.07837	1	1	1.73527e-16	GAC1
TH	1.14568e-20	0.755246	1	1	1.90068e-16	GAC1
MYC	1.27258e-20	0.746431	1	1	2.1112e-16	GAC1
NUFIP1	1.57989e-20	0.607878	1	1	2.62103e-16	GAC1
DAGLA	1.68486e-20	0.703527	1	1	2.79519e-16	GAC1
NEU1	1.7161e-20	0.677969	1	1	2.84702e-16	GAC1
MVB12B	1.86392e-20	0.577272	1	1	3.09225e-16	GAC1
UCHL3	2.29083e-20	0.671847	1	1	3.80049e-16	GAC1
GRM8	2.49887e-20	1.17267	1	1	4.14563e-16	GAC1
FAM53A	2.81417e-20	0.647419	1	1	4.6687e-16	GAC1
ZNF74	2.93222e-20	0.500627	1	1	4.86455e-16	GAC1
ACSL6	2.99306e-20	0.80225	1	1	4.96549e-16	GAC1
MTUS2	3.2589e-20	0.530666	1	1	5.40651e-16	GAC1
SATB2	3.53501e-20	0.929588	1	1	5.86458e-16	GAC1
DHRS12	3.58364e-20	0.590714	1	1	5.94527e-16	GAC1
SUV39H1	3.64952e-20	0.593241	1	1	6.05455e-16	GAC1
CDHR1	3.85442e-20	1.06439	1	1	6.39448e-16	GAC1
PRAP1	4.05221e-20	0.85637	1	1	6.72261e-16	GAC1
IFRD2	4.1454e-20	0.533745	1	1	6.87722e-16	GAC1
PHB	4.16429e-20	0.523303	1	1	6.90856e-16	GAC1
GGT7	4.24071e-20	0.705364	1	1	7.03533e-16	GAC1
MAPK13	4.33818e-20	0.507448	1	1	7.19704e-16	GAC1
ABAT	4.47837e-20	0.758489	1	1	7.42962e-16	GAC1
SUSD3	4.79405e-20	1.39947	1	1	7.95332e-16	GAC1
CAPN10	4.85977e-20	0.608824	1	1	8.06236e-16	GAC1
AURKA	5.17846e-20	0.72824	1	1	8.59106e-16	GAC1
ARHGAP39	5.202e-20	0.543405	1	1	8.63011e-16	GAC1
NKD2	5.29721e-20	1.0265	1	1	8.78807e-16	GAC1
SMIM4	5.41865e-20	0.787912	1	1	8.98955e-16	GAC1
LRRC2	5.8392e-20	0.982909	1	1	9.68724e-16	GAC1
KCNQ1	6.04098e-20	0.726715	1	1	1.0022e-15	GAC1
RRS1	7.04524e-20	0.577245	1	1	1.16881e-15	GAC1
STX16	7.17374e-20	0.752375	1	1	1.19012e-15	GAC1
EMD	7.37084e-20	0.585628	1	1	1.22282e-15	GAC1
ANK1	8.82873e-20	2.11179	1	1	1.46469e-15	GAC1
PPP2R3B	8.94891e-20	0.68974	1	1	1.48462e-15	GAC1
SYS1	9.0707e-20	0.814276	1	1	1.50483e-15	GAC1
NR6A1	9.57449e-20	0.607627	1	1	1.58841e-15	GAC1
PROSER2	1.03825e-19	0.548976	1	1	1.72245e-15	GAC1
ALDH4A1	1.06186e-19	1.11341	1	1	1.76163e-15	GAC1
ASPSCR1	1.27663e-19	0.845492	1	1	2.11793e-15	GAC1
GBX2	1.3149e-19	0.59494	1	1	2.18142e-15	GAC1
PRELID3B	1.50025e-19	0.681458	1	1	2.48891e-15	GAC1
TMEM252	1.71023e-19	1.76657	1	1	2.83728e-15	GAC1
MACROD1	1.7704e-19	0.867727	1	1	2.93709e-15	GAC1
LSM14B	2.26308e-19	0.556903	1	1	3.75444e-15	GAC1
GGH	2.82725e-19	0.956547	1	1	4.69041e-15	GAC1
TMEM132B	2.85055e-19	0.730612	1	1	4.72906e-15	GAC1
DHRS11	3.02214e-19	0.925459	1	1	5.01372e-15	GAC1
GIT1	3.10375e-19	0.565577	1	1	5.14913e-15	GAC1
HGH1	3.77264e-19	0.617376	1	1	6.25881e-15	GAC1
TMEM52B	4.15061e-19	2.4237	1	1	6.88587e-15	GAC1
TRIB3	4.64475e-19	1.13379	1	1	7.70564e-15	GAC1
CCK	4.64943e-19	0.778257	1	1	7.7134e-15	GAC1
AMACR	5.25606e-19	0.680794	1	1	8.7198e-15	GAC1
DKC1	6.13294e-19	0.549984	1	1	1.01746e-14	GAC1
DSN1	6.32493e-19	0.65438	1	1	1.04931e-14	GAC1
PIPOX	6.38087e-19	1.4909	1	1	1.05859e-14	GAC1
TMEM243	6.46569e-19	0.518771	1	1	1.07266e-14	GAC1
CTSV	6.93722e-19	0.74156	1	1	1.15089e-14	GAC1
ZFP41	7.4427e-19	0.725442	1	1	1.23474e-14	GAC1
SP6	7.57465e-19	0.822996	1	1	1.25663e-14	GAC1
AP5Z1	7.57465e-19	0.530025	1	1	1.25663e-14	GAC1
GHDC	8.71685e-19	0.516534	1	1	1.44613e-14	GAC1
EPHB2	9.14752e-19	0.658719	1	1	1.51757e-14	GAC1
CKMT2	9.18768e-19	1.70835	1	1	1.52424e-14	GAC1
CYP2W1	9.76882e-19	1.17013	1	1	1.62065e-14	GAC1
NUTF2	9.85476e-19	0.654202	1	1	1.6349e-14	GAC1
KNG1	1.01778e-18	1.04261	1	1	1.68849e-14	GAC1
GYG2	1.08982e-18	0.705677	1	1	1.80802e-14	GAC1
RIIAD1	1.30305e-18	1.0103	1	1	2.16175e-14	GAC1
DENND1A	1.54515e-18	0.757399	1	1	2.5634e-14	GAC1
AGMAT	1.628e-18	0.53704	1	1	2.70086e-14	GAC1
RPRD1B	1.64223e-18	0.516739	1	1	2.72447e-14	GAC1
ZP2	1.73854e-18	0.631604	1	1	2.88424e-14	GAC1
TINAG	1.9116e-18	0.962991	1	1	3.17135e-14	GAC1
CLDN15	2.04074e-18	1.08145	1	1	3.38559e-14	GAC1
SLC9A8	2.09456e-18	0.528534	1	1	3.47487e-14	GAC1
AIFM3	2.14048e-18	0.821093	1	1	3.55105e-14	GAC1
DDN	2.23532e-18	0.513243	1	1	3.70839e-14	GAC1
TGIF2	2.49095e-18	0.582092	1	1	4.13249e-14	GAC1
TLE2	2.68106e-18	0.998821	1	1	4.44787e-14	GAC1
NKD1	2.73965e-18	1.03645	1	1	4.54508e-14	GAC1
SSBP4	2.91051e-18	0.507327	1	1	4.82854e-14	GAC1
DGAT1	3.10527e-18	0.692938	1	1	5.15164e-14	GAC1
SCRIB	3.50385e-18	0.60669	1	1	5.81288e-14	GAC1
PRMT3	3.95285e-18	0.586962	1	1	6.55778e-14	GAC1
PALD1	4.27102e-18	0.764703	1	1	7.08563e-14	GAC1
SLC7A5	4.81687e-18	0.862753	1	1	7.99119e-14	GAC1
ARFGAP1	4.83759e-18	0.569803	1	1	8.02556e-14	GAC1
RECQL4	5.24838e-18	0.703836	1	1	8.70706e-14	GAC1
TRMT1	5.62087e-18	0.536185	1	1	9.32503e-14	GAC1
ID1	5.79194e-18	1.13189	1	1	9.60882e-14	GAC1
FHAD1	6.39098e-18	1.01086	1	1	1.06026e-13	GAC1
SPIN3	6.55692e-18	0.515065	1	1	1.08779e-13	GAC1
PSPH	6.7274e-18	0.806317	1	1	1.11608e-13	GAC1
PPP1R16A	6.7274e-18	0.716985	1	1	1.11608e-13	GAC1
CYHR1	6.8142e-18	0.584583	1	1	1.13048e-13	GAC1
GPSM2	6.90211e-18	0.852267	1	1	1.14506e-13	GAC1
MROH1	7.23411e-18	0.735522	1	1	1.20014e-13	GAC1
PPP1R35	7.42179e-18	0.543773	1	1	1.23128e-13	GAC1
DIDO1	7.42179e-18	0.543205	1	1	1.23128e-13	GAC1
CAB39L	7.71237e-18	1.13282	1	1	1.27948e-13	GAC1
LAS1L	8.47077e-18	0.537815	1	1	1.4053e-13	GAC1
GET4	8.80183e-18	0.575336	1	1	1.46022e-13	GAC1
NODAL	8.97126e-18	0.5932	1	1	1.48833e-13	GAC1
PAFAH1B3	9.87356e-18	0.580695	1	1	1.63802e-13	GAC1
ACSL5	1.16032e-17	0.557171	1	1	1.92497e-13	GAC1
CABLES2	1.36311e-17	0.628744	1	1	2.26141e-13	GAC1
FBXL6	1.6419e-17	0.80292	1	1	2.72392e-13	GAC1
PNPLA1	1.76366e-17	0.573345	1	1	2.9259e-13	GAC1
SCML1	1.90323e-17	0.74022	1	1	3.15746e-13	GAC1
PTPRO	1.91934e-17	0.836782	1	1	3.18419e-13	GAC1
APCDD1	1.93559e-17	1.11953	1	1	3.21114e-13	GAC1
NUDT14	2.04456e-17	0.616516	1	1	3.39193e-13	GAC1
EBP	2.14148e-17	0.593315	1	1	3.55272e-13	GAC1
CXXC5	2.20551e-17	0.50621	1	1	3.65893e-13	GAC1
TMTC4	2.48103e-17	0.607455	1	1	4.11602e-13	GAC1
ANKRD13B	2.6758e-17	0.601939	1	1	4.43915e-13	GAC1
COMMD6	2.7097e-17	0.540016	1	1	4.49539e-13	GAC1
HOGA1	2.78233e-17	0.598856	1	1	4.61589e-13	GAC1
LSM7	3.27203e-17	0.537779	1	1	5.4283e-13	GAC1
ABCC6	3.49854e-17	0.705994	1	1	5.80407e-13	GAC1
MMP8	3.675e-17	5.98821	1	1	6.09683e-13	GAC1
DUS3L	3.6785e-17	0.546528	1	1	6.10263e-13	GAC1
ABCF2	3.88377e-17	0.532351	1	1	6.44318e-13	GAC1
CTTNBP2	3.93272e-17	0.955133	1	1	6.52439e-13	GAC1
CPSF1	4.04933e-17	0.748955	1	1	6.71783e-13	GAC1
ZDHHC23	4.27499e-17	0.550247	1	1	7.09221e-13	GAC1
PLEKHG6	4.3288e-17	0.568698	1	1	7.18148e-13	GAC1
YWHAB	4.53189e-17	0.526782	1	1	7.51841e-13	GAC1
LPIN3	4.68547e-17	0.61431	1	1	7.7732e-13	GAC1
SLC25A39	4.86439e-17	0.511169	1	1	8.07002e-13	GAC1
SLC25A15	4.94605e-17	0.595667	1	1	8.2055e-13	GAC1
EBPL	5.05004e-17	0.52814	1	1	8.37802e-13	GAC1
CLCN7	5.26452e-17	0.744141	1	1	8.73384e-13	GAC1
NTHL1	5.3975e-17	0.592982	1	1	8.95445e-13	GAC1
TELO2	5.44256e-17	0.515182	1	1	9.0292e-13	GAC1
AKAP1	5.62653e-17	0.50905	1	1	9.33441e-13	GAC1
JADE3	5.69709e-17	0.640733	1	1	9.45147e-13	GAC1
CAMSAP3	6.13914e-17	0.540306	1	1	1.01848e-12	GAC1
CCDC113	6.53323e-17	0.831156	1	1	1.08386e-12	GAC1
GRINA	7.09772e-17	0.691689	1	1	1.17751e-12	GAC1
GPR39	7.33675e-17	0.743365	1	1	1.21717e-12	GAC1
DNMT3B	7.5524e-17	0.51424	1	1	1.25294e-12	GAC1
PKP3	8.23757e-17	0.637547	1	1	1.36661e-12	GAC1
PLXNB1	9.32391e-17	0.516533	1	1	1.54684e-12	GAC1
CCDC22	9.36245e-17	0.509046	1	1	1.55323e-12	GAC1
SPATC1L	9.51821e-17	0.839342	1	1	1.57907e-12	GAC1
SMG5	9.51821e-17	0.617037	1	1	1.57907e-12	GAC1
GPX2	9.63671e-17	0.617496	1	1	1.59873e-12	GAC1
GTF2F2	1.10401e-16	0.568437	1	1	1.83155e-12	GAC1
LAMTOR4	1.28014e-16	0.527397	1	1	2.12376e-12	GAC1
ADGRG1	1.53967e-16	0.584151	1	1	2.55431e-12	GAC1
MCMDC2	1.5651e-16	0.604147	1	1	2.59651e-12	GAC1
GLOD5	1.62385e-16	0.718271	1	1	2.69398e-12	GAC1
DLX3	1.70735e-16	0.799711	1	1	2.8325e-12	GAC1
CHN2	1.7768e-16	1.17701	1	1	2.94771e-12	GAC1
IPO5	1.7768e-16	0.553548	1	1	2.94771e-12	GAC1
ARFRP1	1.82092e-16	0.588534	1	1	3.0209e-12	GAC1
LIME1	2.16148e-16	0.708281	1	1	3.58589e-12	GAC1
MPST	2.2514e-16	0.59952	1	1	3.73507e-12	GAC1
NXT1	2.37383e-16	0.613047	1	1	3.93818e-12	GAC1
PLEKHG4	2.39324e-16	0.622189	1	1	3.97038e-12	GAC1
DNTTIP1	2.48254e-16	0.552852	1	1	4.11853e-12	GAC1
REEP1	2.58561e-16	1.60949	1	1	4.28952e-12	GAC1
SLC23A1	3.00498e-16	0.846479	1	1	4.98526e-12	GAC1
RPLP2	3.2195e-16	1.02557	1	1	5.34114e-12	GAC1
KLHDC4	3.36627e-16	0.684448	1	1	5.58464e-12	GAC1
SHARPIN	3.40743e-16	0.572077	1	1	5.65293e-12	GAC1
PPP1R14C	3.49125e-16	0.766964	1	1	5.79198e-12	GAC1
RBBP8NL	3.80092e-16	0.722737	1	1	6.30573e-12	GAC1
NAA10	3.81632e-16	0.531945	1	1	6.33128e-12	GAC1
OXLD1	3.8629e-16	0.582832	1	1	6.40855e-12	GAC1
TSNARE1	3.87855e-16	0.538023	1	1	6.43452e-12	GAC1
MAPRE1	3.92588e-16	0.519677	1	1	6.51304e-12	GAC1
ZDHHC9	4.20502e-16	0.645146	1	1	6.97613e-12	GAC1
NDRG3	4.43159e-16	0.510795	1	1	7.35201e-12	GAC1
APMAP	4.48556e-16	0.551001	1	1	7.44155e-12	GAC1
ACE2	4.54018e-16	1.20215	1	1	7.53216e-12	GAC1
FTCDNL1	4.74612e-16	0.725587	1	1	7.87381e-12	GAC1
ADCK5	4.82326e-16	0.719084	1	1	8.00179e-12	GAC1
RABL6	5.02157e-16	0.613214	1	1	8.33079e-12	GAC1
TSSK6	5.18599e-16	0.538576	1	1	8.60356e-12	GAC1
ZMYND8	5.35571e-16	0.586568	1	1	8.88512e-12	GAC1
METAP1D	5.6206e-16	0.741874	1	1	9.32457e-12	GAC1
VPS51	6.01808e-16	0.565906	1	1	9.984e-12	GAC1
ZPR1	6.18969e-16	0.556884	1	1	1.02687e-11	GAC1
FCGRT	6.31521e-16	0.774119	1	1	1.04769e-11	GAC1
TRABD2A	6.92567e-16	0.585883	1	1	1.14897e-11	GAC1
ZNF335	6.98143e-16	0.593487	1	1	1.15822e-11	GAC1
CFTR	7.38427e-16	0.817819	1	1	1.22505e-11	GAC1
BRSK2	7.68595e-16	0.787287	1	1	1.2751e-11	GAC1
PRSS8	7.7788e-16	0.582087	1	1	1.2905e-11	GAC1
AOAH	8.32621e-16	0.680961	1	1	1.38132e-11	GAC1
AMT	8.59678e-16	0.712943	1	1	1.42621e-11	GAC1
GPR157	8.70046e-16	0.528807	1	1	1.44341e-11	GAC1
LIN7B	1.00851e-15	0.566168	1	1	1.67311e-11	GAC1
ABLIM2	1.0835e-15	0.565049	1	1	1.79753e-11	GAC1
MPP1	1.09217e-15	0.674255	1	1	1.81191e-11	GAC1
LDLRAD3	1.09653e-15	0.629262	1	1	1.81914e-11	GAC1
RPL13	1.13653e-15	0.596774	1	1	1.8855e-11	GAC1
NDUFS6	1.14561e-15	0.505451	1	1	1.90056e-11	GAC1
DDX28	1.22575e-15	0.539586	1	1	2.03352e-11	GAC1
CDCA7	1.25035e-15	0.687405	1	1	2.07434e-11	GAC1
ASIC1	1.30103e-15	0.665082	1	1	2.15841e-11	GAC1
SHROOM4	1.32186e-15	0.584439	1	1	2.19297e-11	GAC1
EFNA4	1.39187e-15	0.50102	1	1	2.3091e-11	GAC1
QRSL1	1.41975e-15	0.578894	1	1	2.35537e-11	GAC1
TMEM150B	1.45972e-15	0.699102	1	1	2.42167e-11	GAC1
TFCP2L1	1.47718e-15	0.703095	1	1	2.45065e-11	GAC1
ADAT2	1.6181e-15	0.520413	1	1	2.68443e-11	GAC1
RAB40C	1.75828e-15	0.533024	1	1	2.91699e-11	GAC1
KIF12	1.95621e-15	0.830071	1	1	3.24535e-11	GAC1
CLDN3	2.01896e-15	1.00229	1	1	3.34946e-11	GAC1
MAP7D2	2.10017e-15	1.21636	1	1	3.48418e-11	GAC1
SLC25A10	2.12518e-15	0.593082	1	1	3.52567e-11	GAC1
KIF3B	2.15896e-15	0.547824	1	1	3.58171e-11	GAC1
RBL1	2.29943e-15	0.758682	1	1	3.81476e-11	GAC1
SYNE4	2.32676e-15	0.708541	1	1	3.86009e-11	GAC1
ST6GAL1	2.33593e-15	0.730156	1	1	3.87531e-11	GAC1
SHROOM2	2.61819e-15	0.669466	1	1	4.34358e-11	GAC1
TMEM63C	2.81001e-15	0.652991	1	1	4.66181e-11	GAC1
ZNF517	2.94551e-15	0.657643	1	1	4.8866e-11	GAC1
GTF3A	3.00385e-15	0.522822	1	1	4.98338e-11	GAC1
TRAIP	3.14854e-15	0.634311	1	1	5.22343e-11	GAC1
TMUB1	3.27434e-15	0.502942	1	1	5.43214e-11	GAC1
CDK10	3.31304e-15	0.51096	1	1	5.49634e-11	GAC1
KCNK5	3.33909e-15	0.528227	1	1	5.53955e-11	GAC1
FAAH	3.49966e-15	0.521496	1	1	5.80594e-11	GAC1
ZMIZ2	4.3047e-15	0.563198	1	1	7.14149e-11	GAC1
CELF3	4.36199e-15	0.545224	1	1	7.23655e-11	GAC1
ZNF358	4.37237e-15	0.586468	1	1	7.25376e-11	GAC1
NDUFAF6	4.47585e-15	0.753474	1	1	7.42543e-11	GAC1
SHROOM1	4.47585e-15	0.609868	1	1	7.42543e-11	GAC1
PPFIA3	5.01099e-15	0.521838	1	1	8.31323e-11	GAC1
EPB41L4B	5.3327e-15	0.596368	1	1	8.84695e-11	GAC1
GTF3C5	5.5011e-15	0.686218	1	1	9.12632e-11	GAC1
SAC3D1	5.96844e-15	0.794559	1	1	9.90165e-11	GAC1
OIT3	6.4747e-15	0.620765	1	1	1.07415e-10	GAC1
ACSF2	6.70457e-15	0.619625	1	1	1.11229e-10	GAC1
NDUFA3	6.70457e-15	0.559276	1	1	1.11229e-10	GAC1
RFC3	7.27233e-15	0.648733	1	1	1.20648e-10	GAC1
POLD2	8.52053e-15	0.504438	1	1	1.41356e-10	GAC1
GPALPP1	9.23922e-15	0.503331	1	1	1.53279e-10	GAC1
PSMG4	9.63916e-15	0.524594	1	1	1.59914e-10	GAC1
LAPTM4B	9.67635e-15	0.730652	1	1	1.60531e-10	GAC1
SLC25A6	1.10709e-14	0.581126	1	1	1.83666e-10	GAC1
ATP9A	1.11135e-14	0.59471	1	1	1.84373e-10	GAC1
LFNG	1.15931e-14	0.63698	1	1	1.9233e-10	GAC1
MED30	1.26143e-14	0.525808	1	1	2.09271e-10	GAC1
HS1BP3	1.28093e-14	0.548812	1	1	2.12506e-10	GAC1
IMMP2L	1.32588e-14	0.552493	1	1	2.19963e-10	GAC1
SNX21	1.51015e-14	0.511988	1	1	2.50534e-10	GAC1
UQCC3	1.63009e-14	0.620911	1	1	2.70431e-10	GAC1
RNF208	1.64887e-14	0.661163	1	1	2.73547e-10	GAC1
L3MBTL1	1.67424e-14	0.675929	1	1	2.77756e-10	GAC1
IRAK1	1.7e-14	0.549472	1	1	2.82029e-10	GAC1
CFAP61	1.79662e-14	8.22144	1	1	2.9806e-10	GAC1
SSUH2	1.8208e-14	0.723371	1	1	3.02071e-10	GAC1
NSDHL	1.88434e-14	0.502676	1	1	3.12612e-10	GAC1
CC2D1A	2.06461e-14	0.536842	1	1	3.4252e-10	GAC1
KHDRBS3	2.15281e-14	0.550258	1	1	3.57152e-10	GAC1
STK40	2.16924e-14	0.501707	1	1	3.59877e-10	GAC1
CMSS1	2.31396e-14	0.505234	1	1	3.83887e-10	GAC1
NFE2L3	2.56356e-14	0.631761	1	1	4.25295e-10	GAC1
CTSA	2.78636e-14	0.652283	1	1	4.62257e-10	GAC1
SKA3	2.80753e-14	0.551428	1	1	4.6577e-10	GAC1
ERP27	2.82887e-14	1.19144	1	1	4.69309e-10	GAC1
VAV2	2.87201e-14	0.503642	1	1	4.76467e-10	GAC1
DTNB	2.92685e-14	0.551212	1	1	4.85565e-10	GAC1
EPN1	2.94908e-14	0.699398	1	1	4.89252e-10	GAC1
EPDR1	3.56191e-14	0.694316	1	1	5.90921e-10	GAC1
DRD2	3.65454e-14	0.765813	1	1	6.06288e-10	GAC1
TMEM176A	3.8407e-14	0.688097	1	1	6.37172e-10	GAC1
TBX10	3.94297e-14	0.502246	1	1	6.54138e-10	GAC1
G6PC3	4.06376e-14	0.590867	1	1	6.74179e-10	GAC1
CYB5B	4.14091e-14	0.630817	1	1	6.86978e-10	GAC1
USPL1	4.48098e-14	0.533052	1	1	7.43394e-10	GAC1
B3GNT8	4.51476e-14	0.526174	1	1	7.48999e-10	GAC1
FAM71E1	4.61762e-14	0.709878	1	1	7.66064e-10	GAC1
TEKT5	4.72546e-14	0.52126	1	1	7.83954e-10	GAC1
SRSF6	4.84846e-14	1.14706	1	1	8.0436e-10	GAC1
SELENBP1	5.01488e-14	0.819322	1	1	8.31969e-10	GAC1
SLC22A3	5.01488e-14	0.587403	1	1	8.31969e-10	GAC1
ACSS1	5.36475e-14	0.579499	1	1	8.90011e-10	GAC1
CLCN5	5.59025e-14	0.501314	1	1	9.27423e-10	GAC1
IDH3G	5.80333e-14	0.55307	1	1	9.62772e-10	GAC1
SLC19A1	6.63862e-14	0.563806	1	1	1.10135e-09	GAC1
TIGD5	6.66343e-14	0.541076	1	1	1.10546e-09	GAC1
ZNF703	6.8909e-14	0.595228	1	1	1.1432e-09	GAC1
PUS7	6.8909e-14	0.535111	1	1	1.1432e-09	GAC1
GRTP1	7.0995e-14	0.700145	1	1	1.17781e-09	GAC1
SULT2A1	7.32315e-14	1.30214	1	1	1.21491e-09	GAC1
SRPX2	7.3416e-14	0.9179	1	1	1.21797e-09	GAC1
RHBDL1	7.64854e-14	0.707424	1	1	1.26889e-09	GAC1
UBE3D	7.99777e-14	0.510626	1	1	1.32683e-09	GAC1
TTPA	8.17783e-14	0.781827	1	1	1.3567e-09	GAC1
RLN2	8.21059e-14	0.581352	1	1	1.36214e-09	GAC1
SLC38A3	8.97189e-14	1.0538	1	1	1.48844e-09	GAC1
BCL2L1	1.15874e-13	0.633713	1	1	1.92234e-09	GAC1
POLR2I	1.26612e-13	0.536302	1	1	2.1005e-09	GAC1
CDH26	1.48708e-13	3.99669	1	1	2.46706e-09	GAC1
TTPAL	1.48899e-13	0.538171	1	1	2.47023e-09	GAC1
TRAPPC6A	1.57924e-13	0.529142	1	1	2.61995e-09	GAC1
SMTNL2	1.63834e-13	0.83865	1	1	2.71801e-09	GAC1
THEM6	1.63835e-13	0.708954	1	1	2.71802e-09	GAC1
DHCR7	1.70588e-13	0.605145	1	1	2.83006e-09	GAC1
LRFN4	1.75028e-13	0.553836	1	1	2.90371e-09	GAC1
IZUMO2	1.80316e-13	0.782251	1	1	2.99145e-09	GAC1
FGFR3	1.86287e-13	1.27582	1	1	3.09051e-09	GAC1
ATP6V1C2	1.87658e-13	0.691626	1	1	3.11324e-09	GAC1
NAALADL2	1.87658e-13	0.542071	1	1	3.11324e-09	GAC1
KHK	2.27814e-13	0.542615	1	1	3.77943e-09	GAC1
AK4	2.33712e-13	0.549889	1	1	3.87728e-09	GAC1
DCXR	2.55096e-13	0.592394	1	1	4.23204e-09	GAC1
TMLHE	2.72384e-13	0.547245	1	1	4.51885e-09	GAC1
CCDC167	3.09358e-13	0.562151	1	1	5.13225e-09	GAC1
GPR160	3.24311e-13	0.673164	1	1	5.38032e-09	GAC1
GDPD5	3.3145e-13	0.919795	1	1	5.49876e-09	GAC1
TNFRSF25	3.80382e-13	0.750046	1	1	6.31054e-09	GAC1
CHST13	3.97258e-13	1.14166	1	1	6.59052e-09	GAC1
FAM3A	4.05972e-13	0.539078	1	1	6.73508e-09	GAC1
PRR7	4.23963e-13	0.785083	1	1	7.03355e-09	GAC1
AVL9	4.23963e-13	0.702387	1	1	7.03355e-09	GAC1
MLXIPL	4.25497e-13	0.860322	1	1	7.059e-09	GAC1
NUDT1	4.39552e-13	0.587604	1	1	7.29217e-09	GAC1
CXCL14	5.11404e-13	0.954216	1	1	8.48419e-09	GAC1
TMEM161A	5.4366e-13	0.566732	1	1	9.01932e-09	GAC1
PLCB4	5.59523e-13	0.977492	1	1	9.28248e-09	GAC1
PCMTD2	5.65588e-13	0.621055	1	1	9.3831e-09	GAC1
MAZ	5.79991e-13	0.806007	1	1	9.62205e-09	GAC1
FRMD1	5.88382e-13	0.531456	1	1	9.76127e-09	GAC1
ARFGEF2	6.25396e-13	0.542143	1	1	1.03753e-08	GAC1
HSD11B1L	6.59947e-13	0.50505	1	1	1.09485e-08	GAC1
EXOSC4	6.79134e-13	0.701088	1	1	1.12668e-08	GAC1
INTS1	6.8157e-13	0.591373	1	1	1.13072e-08	GAC1
RPS6KL1	6.98867e-13	0.577926	1	1	1.15942e-08	GAC1
CDK18	7.24327e-13	0.576818	1	1	1.20166e-08	GAC1
SLC13A2	7.31486e-13	1.10126	1	1	1.21354e-08	GAC1
BBS5	7.53385e-13	0.537334	1	1	1.24987e-08	GAC1
CNBD2	8.26116e-13	8.61129	1	1	1.37053e-08	GAC1
PITX2	8.53666e-13	0.657974	1	1	1.41623e-08	GAC1
CD320	1.26194e-12	0.568677	1	1	2.09355e-08	GAC1
MYRIP	1.2936e-12	0.85836	1	1	2.14607e-08	GAC1
NANP	1.34018e-12	0.555414	1	1	2.22335e-08	GAC1
RAB11FIP4	1.34492e-12	0.524792	1	1	2.23123e-08	GAC1
SAPCD2	1.35447e-12	0.593789	1	1	2.24706e-08	GAC1
COMTD1	1.43326e-12	0.541622	1	1	2.37777e-08	GAC1
A1CF	1.44852e-12	0.597538	1	1	2.4031e-08	GAC1
MRPL2	1.49001e-12	0.656037	1	1	2.47193e-08	GAC1
ANKRD23	1.5961e-12	0.518086	1	1	2.64793e-08	GAC1
FGGY	1.60456e-12	1.53125	1	1	2.66197e-08	GAC1
ANO4	1.75078e-12	2.38351	1	1	2.90455e-08	GAC1
CHPT1	1.80223e-12	0.526715	1	1	2.9899e-08	GAC1
CAMKV	1.82249e-12	0.83592	1	1	3.02352e-08	GAC1
COL6A6	1.88577e-12	1.2232	1	1	3.12849e-08	GAC1
ASGR1	1.8865e-12	0.969803	1	1	3.1297e-08	GAC1
SLC15A1	1.91659e-12	0.597247	1	1	3.17962e-08	GAC1
F10	1.93346e-12	0.753621	1	1	3.20761e-08	GAC1
CBLN1	1.93906e-12	1.35439	1	1	3.21691e-08	GAC1
PPP1R14D	2.20139e-12	0.540979	1	1	3.65211e-08	GAC1
LRP3	2.20912e-12	0.640591	1	1	3.66493e-08	GAC1
CGREF1	2.28785e-12	0.556313	1	1	3.79554e-08	GAC1
MYOM3	2.34459e-12	0.557351	1	1	3.88967e-08	GAC1
ZNF503	2.6963e-12	0.625655	1	1	4.47317e-08	GAC1
IFITM1	2.72467e-12	0.529138	1	1	4.52023e-08	GAC1
CDK15	2.75163e-12	1.26681	1	1	4.56495e-08	GAC1
RIPPLY3	2.91328e-12	0.616973	1	1	4.83313e-08	GAC1
TTLL2	2.92592e-12	0.695044	1	1	4.8541e-08	GAC1
MT3	2.97505e-12	1.00388	1	1	4.93561e-08	GAC1
CFAP74	3.02373e-12	2.14023	1	1	5.01637e-08	GAC1
PABPC1	3.12126e-12	0.535116	1	1	5.17817e-08	GAC1
CCDC85B	3.28841e-12	0.744999	1	1	5.45548e-08	GAC1
PFDN4	3.34606e-12	0.571629	1	1	5.55111e-08	GAC1
ANAPC11	3.48848e-12	0.58955	1	1	5.78739e-08	GAC1
DCAKD	3.64948e-12	0.505937	1	1	6.05448e-08	GAC1
MICU3	3.6989e-12	3.83014	1	1	6.13647e-08	GAC1
WNT11	4.14864e-12	1.14394	1	1	6.88259e-08	GAC1
AGT	4.52319e-12	0.799649	1	1	7.50397e-08	GAC1
NOTUM	4.6179e-12	1.56136	1	1	7.6611e-08	GAC1
AGK	4.96496e-12	0.564603	1	1	8.23686e-08	GAC1
MYH7B	5.01658e-12	2.09173	1	1	8.3225e-08	GAC1
SLC47A1	5.05128e-12	1.68396	1	1	8.38007e-08	GAC1
CHTF18	5.99964e-12	0.563375	1	1	9.95341e-08	GAC1
NAT16	6.61585e-12	0.678201	1	1	1.09757e-07	GAC1
SLCO4A1	6.69599e-12	0.686616	1	1	1.11086e-07	GAC1
GLYCTK	7.17079e-12	0.529099	1	1	1.18963e-07	GAC1
FAM155A	7.45858e-12	3.02556	1	1	1.23738e-07	GAC1
MRPL23	7.6002e-12	0.650859	1	1	1.26087e-07	GAC1
MEGF11	7.64861e-12	1.33334	1	1	1.26891e-07	GAC1
PTPRD	7.89137e-12	0.83483	1	1	1.30918e-07	GAC1
SURF2	8.05477e-12	1.00299	1	1	1.33629e-07	GAC1
LAMP1	8.80198e-12	0.64183	1	1	1.46025e-07	GAC1
SRCIN1	9.07613e-12	0.536801	1	1	1.50573e-07	GAC1
RNF157	9.13817e-12	0.527236	1	1	1.51602e-07	GAC1
RHPN1	9.98363e-12	0.569833	1	1	1.65628e-07	GAC1
NPAS2	1.01203e-11	0.5079	1	1	1.67896e-07	GAC1
HSD11B2	1.01894e-11	0.704109	1	1	1.69042e-07	GAC1
PANK1	1.02589e-11	0.551029	1	1	1.70194e-07	GAC1
MFSD3	1.08318e-11	0.70912	1	1	1.79699e-07	GAC1
ZNRF3	1.15922e-11	0.63071	1	1	1.92314e-07	GAC1
NOTCH1	1.23211e-11	0.557043	1	1	2.04407e-07	GAC1
FREM2	1.31949e-11	1.14079	1	1	2.18904e-07	GAC1
FERMT1	1.3545e-11	0.670728	1	1	2.24712e-07	GAC1
ELAVL2	1.38346e-11	0.578187	1	1	2.29516e-07	GAC1
SLC1A7	1.44914e-11	0.746199	1	1	2.40412e-07	GAC1
PLA2G4F	1.50392e-11	0.530096	1	1	2.495e-07	GAC1
RASL10B	1.54503e-11	0.762142	1	1	2.5632e-07	GAC1
CYP2S1	1.55024e-11	0.544774	1	1	2.57185e-07	GAC1
CYP4F8	1.59643e-11	4.4101	1	1	2.64847e-07	GAC1
SLC35E4	1.72655e-11	0.602236	1	1	2.86434e-07	GAC1
LRRC45	1.80365e-11	0.565031	1	1	2.99225e-07	GAC1
ZC3H3	1.85899e-11	0.527574	1	1	3.08407e-07	GAC1
PCSK5	1.89681e-11	0.615077	1	1	3.1468e-07	GAC1
WIF1	1.96293e-11	0.750084	1	1	3.25651e-07	GAC1
SHD	2.00809e-11	0.566468	1	1	3.33142e-07	GAC1
AKT2	2.28046e-11	0.691228	1	1	3.78328e-07	GAC1
XPNPEP2	2.42989e-11	0.871564	1	1	4.03118e-07	GAC1
CAPN13	2.47075e-11	0.512376	1	1	4.09897e-07	GAC1
STK11	2.58028e-11	0.706521	1	1	4.28068e-07	GAC1
TSPAN33	3.20309e-11	0.587216	1	1	5.31392e-07	GAC1
SLC8A3	3.54863e-11	7.0059	1	1	5.88717e-07	GAC1
GRIK2	3.71265e-11	1.02204	1	1	6.15929e-07	GAC1
BCL7C	3.75522e-11	0.517559	1	1	6.2299e-07	GAC1
OPLAH	3.84315e-11	0.558264	1	1	6.37579e-07	GAC1
TMEM72	4.26916e-11	0.941738	1	1	7.08254e-07	GAC1
SGF29	4.29975e-11	0.538334	1	1	7.13329e-07	GAC1
FHDC1	4.37123e-11	0.591654	1	1	7.25187e-07	GAC1
SPPL2B	4.45853e-11	0.813002	1	1	7.39671e-07	GAC1
HOXA3	4.5927e-11	0.602981	1	1	7.61929e-07	GAC1
TLCD1	4.60785e-11	0.645621	1	1	7.64442e-07	GAC1
CYC1	4.73082e-11	0.539361	1	1	7.84842e-07	GAC1
LPO	4.81217e-11	0.550602	1	1	7.9834e-07	GAC1
CCNE1	4.82514e-11	0.763278	1	1	8.00491e-07	GAC1
SERINC3	4.82514e-11	0.5164	1	1	8.00491e-07	GAC1
FABP6	5.05238e-11	0.595675	1	1	8.3819e-07	GAC1
ATXN7L2	5.29022e-11	0.508735	1	1	8.77647e-07	GAC1
GJB1	5.81809e-11	0.576593	1	1	9.6522e-07	GAC1
COL2A1	6.86244e-11	0.725225	1	1	1.13848e-06	GAC1
ACOX2	7.5313e-11	0.621066	1	1	1.24944e-06	GAC1
ARMC2	7.83143e-11	1.17845	1	1	1.29923e-06	GAC1
HDAC11	7.90827e-11	0.500959	1	1	1.31198e-06	GAC1
ZNF593	8.66192e-11	0.636765	1	1	1.43701e-06	GAC1
ABCC2	8.8037e-11	1.20973	1	1	1.46053e-06	GAC1
MYADML2	8.90409e-11	0.539256	1	1	1.47719e-06	GAC1
BRCC3	1.01861e-10	0.525995	1	1	1.68988e-06	GAC1
PNPLA4	1.07271e-10	0.520393	1	1	1.77963e-06	GAC1
TNMD	1.07432e-10	0.761841	1	1	1.7823e-06	GAC1
PIDD1	1.20879e-10	0.554795	1	1	2.00538e-06	GAC1
E2F5	1.21269e-10	0.564874	1	1	2.01186e-06	GAC1
GABRE	1.26456e-10	0.681114	1	1	2.09791e-06	GAC1
SLC39A2	1.32577e-10	1.02513	1	1	2.19946e-06	GAC1
SLC6A9	1.51877e-10	0.538109	1	1	2.51964e-06	GAC1
STOX1	1.54827e-10	0.791423	1	1	2.56858e-06	GAC1
IYD	1.6297e-10	0.574967	1	1	2.70368e-06	GAC1
CHRNA9	1.72303e-10	0.883736	1	1	2.85851e-06	GAC1
CRYL1	1.79382e-10	0.539803	1	1	2.97594e-06	GAC1
SLC51B	1.91208e-10	0.661341	1	1	3.17214e-06	GAC1
HSPH1	1.97404e-10	0.537268	1	1	3.27493e-06	GAC1
RFXAP	2.03147e-10	0.693008	1	1	3.37021e-06	GAC1
UFSP1	2.15814e-10	0.662377	1	1	3.58035e-06	GAC1
ENPP3	2.27798e-10	0.67017	1	1	3.77917e-06	GAC1
STAC2	2.40542e-10	0.516147	1	1	3.9906e-06	GAC1
ZNF576	2.46612e-10	0.560995	1	1	4.09129e-06	GAC1
COL9A3	2.7903e-10	1.51433	1	1	4.6291e-06	GAC1
PARD6B	3.03873e-10	0.52678	1	1	5.04126e-06	GAC1
VTN	3.12669e-10	0.569075	1	1	5.18717e-06	GAC1
RPS28	3.2673e-10	0.558274	1	1	5.42044e-06	GAC1
AIRE	3.47982e-10	5.58146	1	1	5.77302e-06	GAC1
S100Z	3.60891e-10	5.81645	1	1	5.98717e-06	GAC1
TMEM160	4.07113e-10	0.636331	1	1	6.754e-06	GAC1
SESN1	4.40261e-10	0.772626	1	1	7.30394e-06	GAC1
RTP3	4.6263e-10	3.47188	1	1	7.67503e-06	GAC1
ACOT11	4.67202e-10	0.629201	1	1	7.75088e-06	GAC1
ZNF414	5.0986e-10	0.544626	1	1	8.45857e-06	GAC1
ZC3HAV1L	5.44324e-10	0.673829	1	1	9.03034e-06	GAC1
PRR14	5.51142e-10	0.548631	1	1	9.14344e-06	GAC1
NOX1	5.61525e-10	0.885327	1	1	9.3157e-06	GAC1
GOLT1A	5.63274e-10	0.580135	1	1	9.34471e-06	GAC1
TSPEAR	6.36245e-10	0.777963	1	1	1.05553e-05	GAC1
DNAJC15	6.53774e-10	0.522638	1	1	1.08461e-05	GAC1
RASSF10	6.54774e-10	0.771434	1	1	1.08627e-05	GAC1
GRPR	6.7287e-10	0.821146	1	1	1.11629e-05	GAC1
TEX30	6.76431e-10	0.516386	1	1	1.1222e-05	GAC1
ZBTB10	6.95537e-10	0.614137	1	1	1.1539e-05	GAC1
AKIRIN2	7.06378e-10	0.63434	1	1	1.17188e-05	GAC1
TBL3	7.46787e-10	0.550647	1	1	1.23892e-05	GAC1
SETDB2	9.17982e-10	0.534781	1	1	1.52293e-05	GAC1
SPHK2	9.70148e-10	0.624897	1	1	1.60948e-05	GAC1
GNB1L	1.06684e-09	0.571183	1	1	1.76989e-05	GAC1
ACTR3C	1.07012e-09	0.538217	1	1	1.77532e-05	GAC1
SLC26A4	1.19687e-09	2.78576	1	1	1.98562e-05	GAC1
GCM1	1.31984e-09	0.947133	1	1	2.18961e-05	GAC1
TMEM97	1.32104e-09	0.560641	1	1	2.19161e-05	GAC1
F2	1.36527e-09	0.547978	1	1	2.26499e-05	GAC1
SLC1A5	1.40392e-09	0.513622	1	1	2.32911e-05	GAC1
RPL36A	1.46939e-09	0.527792	1	1	2.43772e-05	GAC1
PLAGL1	1.5425e-09	0.501883	1	1	2.55901e-05	GAC1
MPV17L	1.58037e-09	1.084	1	1	2.62184e-05	GAC1
MUC12	1.60937e-09	0.54293	1	1	2.66995e-05	GAC1
SERPINA6	1.64542e-09	0.583213	1	1	2.72975e-05	GAC1
SLC25A27	1.66893e-09	0.603317	1	1	2.76876e-05	GAC1
CDH1	1.76232e-09	0.628222	1	1	2.92369e-05	GAC1
ZNHIT2	1.80544e-09	0.579203	1	1	2.99522e-05	GAC1
SLC26A2	1.8109e-09	0.825612	1	1	3.00429e-05	GAC1
SLC7A1	1.98844e-09	0.583041	1	1	3.29882e-05	GAC1
KIFC2	2.23601e-09	0.570332	1	1	3.70954e-05	GAC1
TSC2	2.31805e-09	0.524971	1	1	3.84564e-05	GAC1
MYLPF	2.40986e-09	0.562022	1	1	3.99795e-05	GAC1
MEP1A	2.51351e-09	0.556346	1	1	4.16991e-05	GAC1
ANKRD30B	2.56711e-09	0.605057	1	1	4.25884e-05	GAC1
ZNF771	3.04313e-09	0.606296	1	1	5.04855e-05	GAC1
ADAT3	3.32738e-09	0.572548	1	1	5.52012e-05	GAC1
XAB2	3.33729e-09	0.569205	1	1	5.53656e-05	GAC1
CCDC170	3.63742e-09	0.609063	1	1	6.03448e-05	GAC1
CELF5	3.85325e-09	0.52998	1	1	6.39254e-05	GAC1
PYGB	4.31854e-09	0.869611	1	1	7.16445e-05	GAC1
LRRN3	4.55962e-09	2.22815	1	1	7.56441e-05	GAC1
TMEM38B	4.64903e-09	0.597666	1	1	7.71274e-05	GAC1
ANKRD9	4.71802e-09	0.583491	1	1	7.82719e-05	GAC1
EVPL	5.12317e-09	0.588364	1	1	8.49934e-05	GAC1
HDAC10	5.24502e-09	0.515659	1	1	8.70148e-05	GAC1
SNRPB	6.00229e-09	0.544545	1	1	9.9578e-05	GAC1
TMEM255B	6.12648e-09	0.775384	1	1	0.000101638	GAC1
DPH6	6.3267e-09	0.724841	1	1	0.00010496	GAC1
CLGN	6.37738e-09	2.43666	1	1	0.000105801	GAC1
PM20D2	7.10985e-09	0.614021	1	1	0.000117952	GAC1
PSMG1	7.19316e-09	0.551314	1	1	0.000119335	GAC1
NR2F6	7.3841e-09	0.676666	1	1	0.000122502	GAC1
COMT	7.40562e-09	0.523855	1	1	0.000122859	GAC1
BTBD2	9.09963e-09	0.509962	1	1	0.000150963	GAC1
FBXO44	9.47554e-09	0.514285	1	1	0.000157199	GAC1
ARHGEF19	9.53046e-09	0.513323	1	1	0.00015811	GAC1
TMEM238	1.01261e-08	0.746113	1	1	0.000167992	GAC1
HPDL	1.06347e-08	0.609439	1	1	0.000176429	GAC1
CRB2	1.07269e-08	0.537762	1	1	0.00017796	GAC1
DNPH1	1.24916e-08	0.724268	1	1	0.000207236	GAC1
SLC35D3	1.34186e-08	0.845983	1	1	0.000222615	GAC1
TDO2	1.3496e-08	1.27027	1	1	0.000223898	GAC1
MRPS26	1.4372e-08	0.52592	1	1	0.000238431	GAC1
JAG2	1.56115e-08	0.618624	1	1	0.000258994	GAC1
CARD14	1.62927e-08	0.510384	1	1	0.000270296	GAC1
GINS1	2.15091e-08	0.632428	1	1	0.000356836	GAC1
AZGP1	2.20002e-08	0.572923	1	1	0.000364984	GAC1
D2HGDH	2.48322e-08	0.539603	1	1	0.000411966	GAC1
AQP11	2.64148e-08	0.546754	1	1	0.000438222	GAC1
SCN5A	2.9794e-08	0.567937	1	1	0.000494282	GAC1
FAM3B	3.09411e-08	1.28646	1	1	0.000513312	GAC1
GAS2	3.45433e-08	1.22284	1	1	0.000573074	GAC1
FGFRL1	3.60152e-08	0.823768	1	1	0.000597492	GAC1
SEMA5A	3.66208e-08	0.585384	1	1	0.00060754	GAC1
ZNF578	3.78275e-08	2.78044	1	1	0.000627557	GAC1
HAUS7	4.17189e-08	0.510988	1	1	0.000692117	GAC1
KCNT1	5.00783e-08	0.573214	1	1	0.000830799	GAC1
PRLR	5.14507e-08	0.501424	1	1	0.000853568	GAC1
SLC17A9	5.30301e-08	0.630024	1	1	0.00087977	GAC1
RPS19	5.8856e-08	0.503495	1	1	0.000976422	GAC1
CCDC88B	7.08652e-08	0.531607	1	1	0.00117565	GAC1
TONSL	7.52355e-08	0.538456	1	1	0.00124816	GAC1
TENM1	8.55842e-08	0.560935	1	1	0.00141984	GAC1
UGT2A3	9.2433e-08	1.68651	1	1	0.00153346	GAC1
SULT1C4	9.92779e-08	0.596813	1	1	0.00164702	GAC1
CST3	1.01307e-07	0.614257	1	1	0.00168069	GAC1
NANOS3	1.11599e-07	0.67533	1	1	0.00185144	GAC1
EMX2	1.17628e-07	6.72913	1	1	0.00195144	GAC1
TRIM54	1.30047e-07	0.82829	1	1	0.00215749	GAC1
SYCE1L	1.66037e-07	0.579356	1	1	0.00275456	GAC1
ZNF296	2.17856e-07	0.51077	1	1	0.00361423	GAC1
LRRC10B	2.23062e-07	0.520619	1	1	0.00370061	GAC1
TMEM150C	2.71383e-07	1.09696	1	1	0.00450224	GAC1
FGF4	2.86783e-07	3.10394	1	1	0.00475773	GAC1
CDC25A	3.09859e-07	0.584534	1	1	0.00514056	GAC1
FLRT1	3.20463e-07	0.527569	1	1	0.00531649	GAC1
TRDN	3.27896e-07	4.40265	1	1	0.00543979	GAC1
B4GALNT4	3.71339e-07	0.586871	1	1	0.00616051	GAC1
SLC35F3	3.80735e-07	1.22383	1	1	0.0063164	GAC1
BEX2	4.08932e-07	0.972929	1	1	0.00678417	GAC1
CKB	4.3438e-07	0.599076	1	1	0.00720636	GAC1
SLC29A1	4.57209e-07	0.631337	1	1	0.0075851	GAC1
SLCO1B1	4.67141e-07	0.738637	1	1	0.00774987	GAC1
NEU4	4.96163e-07	0.527554	1	1	0.00823135	GAC1
FBXO2	5.06391e-07	0.96518	1	1	0.00840102	GAC1
SMIM17	5.19487e-07	0.904322	1	1	0.00861828	GAC1
CACNG6	5.39664e-07	2.99988	1	1	0.00895303	GAC1
HSPB3	5.6128e-07	1.34391	1	1	0.00931164	GAC1
GPCPD1	6.76175e-07	0.611537	1	1	0.0112177	GAC1
HOXA2	7.38499e-07	1.02392	1	1	0.0122517	GAC1
FAM133A	8.03677e-07	2.83141	1	1	0.013333	GAC1
ANKRD2	9.3035e-07	2.78051	1	1	0.0154345	GAC1
TMEM259	9.92059e-07	0.506513	1	1	0.0164583	GAC1
GLYATL2	1.00497e-06	3.03535	1	1	0.0166724	GAC1
GLI4	1.11206e-06	0.645366	1	1	0.0184491	GAC1
FREM1	1.13151e-06	0.770123	1	1	0.0187717	GAC1
KLHL13	1.13431e-06	0.567479	1	1	0.0188182	GAC1
FAM9A	1.19938e-06	2.05845	1	1	0.0198977	GAC1
HRCT1	1.34153e-06	0.627559	1	1	0.0222559	GAC1
OXGR1	1.38843e-06	0.539288	1	1	0.0230341	GAC1
GSPT2	1.49818e-06	0.605484	1	1	0.0248548	GAC1
PCP4	1.5828e-06	1.69827	1	1	0.0262586	GAC1
PRSS33	1.58877e-06	1.18002	1	1	0.0263578	GAC1
SPAG1	1.73461e-06	0.571443	1	1	0.0287771	GAC1
HCAR1	1.85208e-06	0.506046	1	1	0.030726	GAC1
SMIM24	1.93974e-06	0.5832	1	1	0.0321804	GAC1
URI1	1.94445e-06	1.25689	1	1	0.0322585	GAC1
UNC5CL	2.26428e-06	0.540784	1	1	0.0375644	GAC1
CHP2	2.35884e-06	0.804752	1	1	0.0391332	GAC1
PHGDH	2.38743e-06	0.575514	1	1	0.0396075	GAC1
MT1M	2.70135e-06	0.695217	1	1	0.0448154	GAC1
MAGEA11	2.98461e-06	1.01108	1	1	0.0495147	GAC1
PCDH19	3.02568e-06	2.87132	1	1	0.0501961	GAC1
MVD	3.02574e-06	0.667954	1	1	0.050197	GAC1
TGFBRAP1	3.38329e-06	0.569788	1	1	0.0561288	GAC1
EFCAB1	3.54839e-06	2.39325	1	1	0.0588677	GAC1
SKIDA1	3.61242e-06	0.68305	1	1	0.05993	GAC1
FOLR1	3.65763e-06	0.82325	1	1	0.0606801	GAC1
SCT	3.77549e-06	0.673063	1	1	0.0626354	GAC1
DMRT3	3.79055e-06	1.16127	1	1	0.0628852	GAC1
FGF19	3.84916e-06	0.900202	1	1	0.0638576	GAC1
HSF5	3.98503e-06	7.82201	1	1	0.0661117	GAC1
CST7	4.02016e-06	0.867123	1	1	0.0666944	GAC1
UNC93A	4.57308e-06	0.644096	1	1	0.0758673	GAC1
AMFR	5.29898e-06	0.660466	1	1	0.08791	GAC1
CEP131	6.3345e-06	0.50029	1	1	0.105089	GAC1
XKRX	6.63362e-06	0.6253	1	1	0.110052	GAC1
ARL11	7.2064e-06	0.83507	1	1	0.119554	GAC1
MYBPC3	8.07996e-06	5.59849	1	1	0.134047	GAC1
RTEL1-TNFRSF6B	8.87278e-06	0.654433	1	1	0.147199	GAC1
CALML6	9.02891e-06	0.507758	1	1	0.14979	GAC1
SHISA9	9.26486e-06	0.825449	1	1	0.153704	GAC1
DMAP1	1.00978e-05	0.57355	1	1	0.167522	GAC1
DIO3	1.03054e-05	1.57824	1	1	0.170966	GAC1
ASMT	1.1634e-05	1.13506	1	1	0.193008	GAC1
CHRNA10	1.33144e-05	0.637429	1	1	0.220885	GAC1
TMPRSS11E	1.34928e-05	1.81021	1	1	0.223845	GAC1
VSTM2L	1.39066e-05	0.897522	1	1	0.230711	GAC1
SLC24A2	1.41383e-05	0.97501	1	1	0.234555	GAC1
PLTP	1.44594e-05	0.686873	1	1	0.239882	GAC1
TECTB	1.53551e-05	0.586526	1	1	0.254741	GAC1
PCSK1N	1.79784e-05	1.33475	1	1	0.298262	GAC1
PRAC1	1.80703e-05	1.08832	1	1	0.299786	GAC1
CYP7A1	1.91345e-05	3.10852	1	1	0.317442	GAC1
KIAA0895L	2.05387e-05	0.526141	1	1	0.340737	GAC1
RBM20	2.46905e-05	2.88183	1	1	0.409615	GAC1
RDH8	2.64486e-05	0.825001	1	1	0.438782	GAC1
SLC38A5	2.91932e-05	0.554799	1	1	0.484315	GAC1
UCN	3.01501e-05	0.549076	1	1	0.50019	GAC1
F11	5.32129e-05	0.872014	1	1	0.882801	GAC1
GABRA4	5.52726e-05	1.59498	1	1	0.916972	GAC1
PEX6	5.66156e-05	1.24994	1	1	0.939253	GAC1
TMEM74B	6.01306e-05	0.558568	1	1	0.997566	GAC1
ASIP	6.04728e-05	6.16311	1	1	1	GAC1
STRA6	6.33256e-05	0.698289	1	1	1	GAC1
PLK5	6.37904e-05	1.19784	1	1	1	GAC1
PCDHGA8	6.38048e-05	0.924929	1	1	1	GAC1
HOXA1	6.39836e-05	0.526182	1	1	1	GAC1
PROCA1	6.97722e-05	0.517981	1	1	1	GAC1
MT1H	7.31485e-05	0.872459	1	1	1	GAC1
IL17F	8.06766e-05	0.508349	1	1	1	GAC1
ZNF682	8.2867e-05	0.518348	1	1	1	GAC1
LRP4	8.91631e-05	0.503779	1	1	1	GAC1
MYH1	9.24891e-05	0.761617	1	1	1	GAC1
PALM3	9.98614e-05	0.770247	1	1	1	GAC1
CLDND2	0.000100063	0.638569	1	1	1	GAC1
SLC7A10	0.000103947	3.18097	1	1	1	GAC1
BMP7	0.000105442	0.618281	1	1	1	GAC1
CA4	0.000143713	0.588658	1	1	1	GAC1
DEPDC7	0.000148516	0.645623	1	1	1	GAC1
PLEKHH2	0.000168744	0.7374	1	1	1	GAC1
TEX26	0.000173441	4.78317	1	1	1	GAC1
OLFM3	0.000205475	1.3205	1	1	1	GAC1
TCAP	0.000226175	4.82939	1	1	1	GAC1
MMP27	0.000262465	1.44045	1	1	1	GAC1
PHYHIPL	0.000263299	0.583509	1	1	1	GAC1
KRT38	0.00026971	1.03914	1	1	1	GAC1
SNCAIP	0.000280126	0.582025	1	1	1	GAC1
HRG	0.000339286	1.52374	1	1	1	GAC1
CES2	0.00036591	0.534176	1	1	1	GAC1
KRTAP4-1	0.000372227	1.06415	1	1	1	GAC1
ELF5	0.000394355	0.574202	1	1	1	GAC1
PCYT1B	0.000415421	1.80567	1	1	1	GAC1
CREB3L3	0.000420574	0.898219	1	1	1	GAC1
SNX31	0.000423624	1.19527	1	1	1	GAC1
CBLN4	0.000467737	2.45194	1	1	1	GAC1
ADRA2C	0.000474917	0.575922	1	1	1	GAC1
CA6	0.000493313	2.42313	1	1	1	GAC1
ITGA2B	0.000527988	2.95473	1	1	1	GAC1
EDA	0.000529926	0.701242	1	1	1	GAC1
GRHL3	0.000539652	0.684526	1	1	1	GAC1
NAPSA	0.000545567	0.571419	1	1	1	GAC1
RGN	0.000598803	1.10839	1	1	1	GAC1
HS6ST3	0.000768852	1.6567	1	1	1	GAC1
DMRT1	0.00077851	2.832	1	1	1	GAC1
WIPF3	0.000790711	0.754948	1	1	1	GAC1
APOLD1	0.000811977	0.9756	1	1	1	GAC1
CPB1	0.000918301	2.61115	1	1	1	GAC1
ADCY8	0.00108241	1.69286	1	1	1	GAC1
CCDC169	0.00115874	2.51256	1	1	1	GAC1
ZMAT4	0.00117177	1.90981	1	1	1	GAC1
ABCB1	0.00118291	0.567465	1	1	1	GAC1
AKAP4	0.00127957	1.74072	1	1	1	GAC1
WFS1	0.00129083	0.615802	1	1	1	GAC1
CCL20	0.00131079	0.740817	1	1	1	GAC1
ASCL5	0.00166869	0.610502	1	1	1	GAC1
FOXL2	0.0016735	0.681424	1	1	1	GAC1
WBP2NL	0.00173071	0.552234	1	1	1	GAC1
NLRP6	0.0018258	0.699331	1	1	1	GAC1
RSPH9	0.00192998	1.46493	1	1	1	GAC1
ADARB2	0.00195131	0.606161	1	1	1	GAC1
MROH8	0.00213905	0.700125	1	1	1	GAC1
GABRG3	0.00217722	0.794682	1	1	1	GAC1
LIX1	0.00230463	3.97648	1	1	1	GAC1
GABRB1	0.00236433	2.51107	1	1	1	GAC1
SEC14L4	0.00251714	0.737648	1	1	1	GAC1
MT4	0.00252809	1.42407	1	1	1	GAC1
TRIM71	0.00260783	0.649716	1	1	1	GAC1
GZMB	0.00268909	0.918525	1	1	1	GAC1
SLC4A9	0.00269253	0.637661	1	1	1	GAC1
PRORY	0.00305746	0.541611	1	1	1	GAC1
DMP1	0.00307076	0.853716	1	1	1	GAC1
TNNC1	0.00309744	0.574899	1	1	1	GAC1
MTTP	0.00311697	1.03306	1	1	1	GAC1
LMX1A	0.00340485	0.626585	1	1	1	GAC1
KRTAP10-12	0.00363026	4.03601	1	1	1	GAC1
RNF182	0.00378628	1.08572	1	1	1	GAC1
TENM2	0.00407233	0.653778	1	1	1	GAC1
TBR1	0.00410194	3.42391	1	1	1	GAC1
NXPE4	0.00410403	0.669557	1	1	1	GAC1
TCHH	0.00417381	6.98027	1	1	1	GAC1
SP8	0.00431552	1.56225	1	1	1	GAC1
HSD17B3	0.00440538	0.732299	1	1	1	GAC1
PLB1	0.00446721	0.726843	1	1	1	GAC1
CPA6	0.00457696	0.662727	1	1	1	GAC1
ZNF883	0.00460231	0.502865	1	1	1	GAC1
CELA3B	0.0046528	1.35278	1	1	1	GAC1
CELA3A	0.00491841	2.54325	1	1	1	GAC1
PDYN	0.00500488	5.62081	1	1	1	GAC1
NLRP11	0.00501177	1.11773	1	1	1	GAC1
BBOX1	0.00505086	1.22407	1	1	1	GAC1
DDIT4L	0.005399	0.561533	1	1	1	GAC1
LMO1	0.0055167	2.07856	1	1	1	GAC1
LRRC69	0.00567803	0.62885	1	1	1	GAC1
INSL6	0.00633209	4.03231	1	1	1	GAC1
SLC10A2	0.00674186	2.10306	1	1	1	GAC1
PPBP	0.00695781	3.80449	1	1	1	GAC1
CTRB2	0.00724917	1.51859	1	1	1	GAC1
OR1E1	0.00727008	0.84621	1	1	1	GAC1
RGMB	0.00751056	0.546321	1	1	1	GAC1
PCK1	0.00757657	0.755606	1	1	1	GAC1
SMPX	0.00769938	0.510891	1	1	1	GAC1
LMO3	0.00844052	0.689414	1	1	1	GAC1
FGF21	0.009217	1.96752	1	1	1	GAC1
EPHB3	0.00925864	0.533914	1	1	1	GAC1
SLC38A4	0.00953978	0.824549	1	1	1	GAC1
XAGE2	0.0097331	1.56166	1	1	1	GAC1
FSD1L	0.00981476	0.535349	1	1	1	GAC1
VIM	1.72255e-58	1.96886	1	1	2.8577e-54	GAC2
BGN	1.12188e-55	2.37142	1	1	1.86119e-51	GAC2
VCAN	1.46946e-55	2.89443	1	1	2.43784e-51	GAC2
THBS2	1.80299e-55	3.19443	1	1	2.99117e-51	GAC2
FBN1	2.25332e-55	2.88215	1	1	3.73826e-51	GAC2
MRAS	2.31697e-55	1.62103	1	1	3.84385e-51	GAC2
KCNE4	3.00445e-55	1.86786	1	1	4.98438e-51	GAC2
CCDC80	1.33146e-54	3.02429	1	1	2.20889e-50	GAC2
GFPT2	3.04832e-54	2.57281	1	1	5.05717e-50	GAC2
AEBP1	4.24241e-54	2.65239	1	1	7.03816e-50	GAC2
OLFML2B	6.29247e-54	2.28214	1	1	1.04392e-49	GAC2
SPARC	6.35038e-54	1.97822	1	1	1.05353e-49	GAC2
FNDC1	7.98377e-54	3.75374	1	1	1.32451e-49	GAC2
FRMD6	1.27265e-53	2.86915	1	1	2.11132e-49	GAC2
PDGFRB	1.68891e-53	1.80123	1	1	2.8019e-49	GAC2
COL8A1	1.73577e-53	2.66647	1	1	2.87964e-49	GAC2
CCDC8	2.32374e-53	1.41592	1	1	3.85508e-49	GAC2
ATP10A	2.61585e-53	0.939478	1	1	4.3397e-49	GAC2
MRC2	2.66393e-53	1.71845	1	1	4.41946e-49	GAC2
P4HA3	2.66393e-53	1.32763	1	1	4.41946e-49	GAC2
CMTM3	6.03704e-53	1.35035	1	1	1.00154e-48	GAC2
COL3A1	1.098e-52	2.34847	1	1	1.82159e-48	GAC2
COL5A2	1.10799e-52	2.53724	1	1	1.83815e-48	GAC2
CDH11	1.2463e-52	2.06799	1	1	2.06762e-48	GAC2
TSHZ3	1.36429e-52	1.35272	1	1	2.26335e-48	GAC2
FBXL7	1.38919e-52	1.38609	1	1	2.30466e-48	GAC2
INHBA	2.06733e-52	1.99826	1	1	3.4297e-48	GAC2
EVC	2.63761e-52	1.58628	1	1	4.37579e-48	GAC2
C1R	3.30426e-52	1.9494	1	1	5.48178e-48	GAC2
TIMP2	3.71473e-52	2.19575	1	1	6.16274e-48	GAC2
FAP	3.78224e-52	3.0463	1	1	6.27473e-48	GAC2
COL1A2	3.81644e-52	2.27435	1	1	6.33148e-48	GAC2
EVC2	6.90894e-52	1.59984	1	1	1.14619e-47	GAC2
ARHGEF25	7.03415e-52	1.41453	1	1	1.16697e-47	GAC2
GLI3	7.76432e-52	1.48142	1	1	1.2881e-47	GAC2
AKT3	8.26777e-52	1.73173	1	1	1.37162e-47	GAC2
MAP1A	8.4175e-52	1.48923	1	1	1.39646e-47	GAC2
GGT5	1.10161e-51	2.09154	1	1	1.82757e-47	GAC2
DZIP1	1.16246e-51	1.36723	1	1	1.92853e-47	GAC2
ATP8B2	1.2944e-51	1.32074	1	1	2.14741e-47	GAC2
COL8A2	1.46727e-51	2.93823	1	1	2.43421e-47	GAC2
FERMT2	1.72372e-51	2.40824	1	1	2.85965e-47	GAC2
SYT11	1.72372e-51	1.48416	1	1	2.85965e-47	GAC2
SULF1	2.04293e-51	2.64086	1	1	3.38922e-47	GAC2
LZTS1	2.57715e-51	1.43681	1	1	4.27548e-47	GAC2
PPP1R18	2.76796e-51	1.54179	1	1	4.59205e-47	GAC2
EMILIN1	2.99949e-51	1.99818	1	1	4.97615e-47	GAC2
RAB31	3.02638e-51	2.32188	1	1	5.02076e-47	GAC2
FSTL1	3.58534e-51	1.79039	1	1	5.94809e-47	GAC2
CHST11	3.81624e-51	1.73778	1	1	6.33114e-47	GAC2
CDK14	6.17282e-51	2.00611	1	1	1.02407e-46	GAC2
ITGA5	6.33977e-51	2.06484	1	1	1.05177e-46	GAC2
THY1	7.24439e-51	1.80113	1	1	1.20184e-46	GAC2
ANTXR1	8.27745e-51	2.13206	1	1	1.37323e-46	GAC2
SPOCK1	9.54144e-51	2.95176	1	1	1.58292e-46	GAC2
BNC2	1.03351e-50	1.87219	1	1	1.71459e-46	GAC2
COL5A1	1.0804e-50	2.28508	1	1	1.79238e-46	GAC2
ST6GALNAC5	1.24516e-50	1.58521	1	1	2.06571e-46	GAC2
VEGFC	1.49996e-50	1.60525	1	1	2.48843e-46	GAC2
GPR176	1.49996e-50	1.57329	1	1	2.48843e-46	GAC2
DOK5	1.56785e-50	1.578	1	1	2.60107e-46	GAC2
ZEB2	1.99137e-50	2.29873	1	1	3.30369e-46	GAC2
PXDN	3.12594e-50	2.03108	1	1	5.18594e-46	GAC2
DSE	3.12594e-50	1.51394	1	1	5.18594e-46	GAC2
CTHRC1	3.44483e-50	2.65101	1	1	5.71497e-46	GAC2
DPYSL3	4.00247e-50	2.30246	1	1	6.64011e-46	GAC2
IL1R1	4.10982e-50	2.06685	1	1	6.8182e-46	GAC2
COL6A3	4.44937e-50	2.324	1	1	7.3815e-46	GAC2
AMOTL1	5.1234e-50	2.03002	1	1	8.49971e-46	GAC2
C1S	5.16875e-50	2.78862	1	1	8.57495e-46	GAC2
BASP1	5.2145e-50	2.09041	1	1	8.65085e-46	GAC2
SERPING1	6.00383e-50	2.16294	1	1	9.96036e-46	GAC2
NRP2	6.61443e-50	1.24777	1	1	1.09733e-45	GAC2
TSPYL5	6.97314e-50	1.48899	1	1	1.15684e-45	GAC2
SERPINF1	7.61454e-50	2.30717	1	1	1.26325e-45	GAC2
EFS	7.7497e-50	1.99384	1	1	1.28567e-45	GAC2
TGFB3	8.38808e-50	1.9565	1	1	1.39158e-45	GAC2
OSMR	9.65492e-50	1.80584	1	1	1.60175e-45	GAC2
AXL	9.74014e-50	1.53165	1	1	1.61589e-45	GAC2
MSRB3	1.09186e-49	1.57148	1	1	1.8114e-45	GAC2
LTBP2	1.12101e-49	1.88435	1	1	1.85976e-45	GAC2
MEIS3	1.12101e-49	1.39954	1	1	1.85976e-45	GAC2
CFH	1.3245e-49	2.4224	1	1	2.19734e-45	GAC2
ADAM12	2.48927e-49	3.32889	1	1	4.12969e-45	GAC2
NTM	2.6932e-49	1.99951	1	1	4.46802e-45	GAC2
NRP1	2.86325e-49	1.57138	1	1	4.75013e-45	GAC2
COL1A1	3.01748e-49	2.00625	1	1	5.006e-45	GAC2
PRRX1	3.59382e-49	2.34217	1	1	5.96215e-45	GAC2
DDR2	3.68925e-49	2.37672	1	1	6.12046e-45	GAC2
ZFPM2	4.02588e-49	2.51395	1	1	6.67894e-45	GAC2
SSC5D	4.7938e-49	1.96866	1	1	7.95291e-45	GAC2
FN1	4.92092e-49	2.13861	1	1	8.16381e-45	GAC2
GPC6	4.96404e-49	2.12416	1	1	8.23534e-45	GAC2
FAM110B	7.22109e-49	1.57255	1	1	1.19798e-44	GAC2
FGFR1	8.66947e-49	1.25457	1	1	1.43826e-44	GAC2
MMP14	9.6234e-49	1.56025	1	1	1.59652e-44	GAC2
CALD1	1.27092e-48	1.91692	1	1	2.10846e-44	GAC2
CHSY3	1.87807e-48	1.72349	1	1	3.11572e-44	GAC2
RFTN1	1.91095e-48	1.49976	1	1	3.17026e-44	GAC2
NNMT	2.56554e-48	1.97862	1	1	4.25623e-44	GAC2
STON1	2.58785e-48	2.17251	1	1	4.29324e-44	GAC2
SNAI2	2.70232e-48	2.27815	1	1	4.48315e-44	GAC2
VGLL3	2.87109e-48	1.87024	1	1	4.76314e-44	GAC2
VSTM4	2.99803e-48	1.59849	1	1	4.97373e-44	GAC2
LOX	3.10359e-48	2.46025	1	1	5.14885e-44	GAC2
TENM4	4.02253e-48	2.1062	1	1	6.67338e-44	GAC2
CERCAM	4.23653e-48	1.88075	1	1	7.0284e-44	GAC2
EFEMP2	5.07874e-48	1.5246	1	1	8.42562e-44	GAC2
FEZ1	5.34862e-48	1.60031	1	1	8.87337e-44	GAC2
NOX4	6.80937e-48	2.64382	1	1	1.12968e-43	GAC2
MYO5A	7.42216e-48	1.59447	1	1	1.23134e-43	GAC2
MAF	9.04788e-48	1.61825	1	1	1.50104e-43	GAC2
DSEL	9.77651e-48	1.91061	1	1	1.62192e-43	GAC2
SYDE1	9.86099e-48	1.37089	1	1	1.63594e-43	GAC2
JAM3	1.02944e-47	1.56789	1	1	1.70784e-43	GAC2
FGF1	1.08396e-47	2.3417	1	1	1.79829e-43	GAC2
GAS1	1.20177e-47	2.41817	1	1	1.99374e-43	GAC2
HHIPL1	1.21215e-47	1.29829	1	1	2.01095e-43	GAC2
EHD2	1.4149e-47	1.56758	1	1	2.34732e-43	GAC2
POSTN	1.47698e-47	2.23143	1	1	2.45031e-43	GAC2
TNS1	2.38777e-47	1.86977	1	1	3.96131e-43	GAC2
ECM2	2.80974e-47	1.76214	1	1	4.66136e-43	GAC2
TMEM200B	3.08715e-47	1.43391	1	1	5.12159e-43	GAC2
MSN	3.16743e-47	1.5432	1	1	5.25477e-43	GAC2
TRO	3.30587e-47	2.05047	1	1	5.48444e-43	GAC2
MMP19	3.54001e-47	1.50816	1	1	5.87287e-43	GAC2
PRICKLE1	3.72633e-47	1.75952	1	1	6.18198e-43	GAC2
PTPRM	3.75837e-47	1.65338	1	1	6.23514e-43	GAC2
CDH2	4.16408e-47	2.65988	1	1	6.90822e-43	GAC2
ZNF532	4.38341e-47	1.79052	1	1	7.27207e-43	GAC2
PLXDC2	4.45895e-47	1.88822	1	1	7.3974e-43	GAC2
DNAJB5	4.45895e-47	1.47332	1	1	7.3974e-43	GAC2
MSC	5.19984e-47	1.30964	1	1	8.62654e-43	GAC2
NOTCH3	5.47308e-47	1.17378	1	1	9.07984e-43	GAC2
NUAK1	5.5673e-47	1.7982	1	1	9.23615e-43	GAC2
OLFML1	7.56782e-47	1.72495	1	1	1.2555e-42	GAC2
GLIS2	1.01091e-46	1.84194	1	1	1.67709e-42	GAC2
COL10A1	1.03704e-46	3.48578	1	1	1.72046e-42	GAC2
ZNF521	1.08211e-46	1.96525	1	1	1.79522e-42	GAC2
GLT8D2	1.17817e-46	1.83946	1	1	1.95459e-42	GAC2
SLIT2	1.18823e-46	2.42262	1	1	1.97127e-42	GAC2
PDGFC	1.18823e-46	2.31611	1	1	1.97128e-42	GAC2
CLMP	1.39649e-46	2.46472	1	1	2.31678e-42	GAC2
PLEKHO2	1.39649e-46	1.15142	1	1	2.31678e-42	GAC2
SYNC	1.45708e-46	2.2482	1	1	2.4173e-42	GAC2
HTRA1	1.45709e-46	2.00404	1	1	2.41731e-42	GAC2
CCDC184	1.68337e-46	1.37287	1	1	2.79272e-42	GAC2
COL6A2	1.72679e-46	2.09266	1	1	2.86475e-42	GAC2
MPDZ	1.8481e-46	1.36612	1	1	3.06599e-42	GAC2
COL15A1	1.91189e-46	2.46507	1	1	3.17183e-42	GAC2
MAGEL2	1.99362e-46	3.04558	1	1	3.30742e-42	GAC2
BACH2	2.1529e-46	1.98789	1	1	3.57167e-42	GAC2
MFGE8	2.26527e-46	1.42103	1	1	3.75809e-42	GAC2
HEG1	2.38345e-46	1.57245	1	1	3.95415e-42	GAC2
MEDAG	2.42419e-46	1.96646	1	1	4.02174e-42	GAC2
LUM	2.66097e-46	2.00993	1	1	4.41455e-42	GAC2
MITF	2.77607e-46	1.60173	1	1	4.6055e-42	GAC2
ITGA11	3.04703e-46	1.92114	1	1	5.05503e-42	GAC2
LAYN	3.45941e-46	1.52681	1	1	5.73916e-42	GAC2
PDLIM3	3.70159e-46	2.10281	1	1	6.14093e-42	GAC2
ANGPTL2	4.06236e-46	1.96356	1	1	6.73945e-42	GAC2
SDC2	4.23771e-46	1.74251	1	1	7.03036e-42	GAC2
ACTA2	4.72968e-46	1.9517	1	1	7.84654e-42	GAC2
SFRP2	4.7698e-46	4.17361	1	1	7.91309e-42	GAC2
DCN	4.89219e-46	2.24748	1	1	8.11615e-42	GAC2
IGFBP5	5.69505e-46	1.87314	1	1	9.44809e-42	GAC2
S1PR3	5.84106e-46	1.69986	1	1	9.69032e-42	GAC2
MEX3B	6.24889e-46	1.51557	1	1	1.03669e-41	GAC2
COL4A2	6.62892e-46	1.53871	1	1	1.09974e-41	GAC2
CPT1C	6.74166e-46	2.61304	1	1	1.11844e-41	GAC2
APCDD1L	6.90973e-46	1.11669	1	1	1.14632e-41	GAC2
ADGRA2	8.3932e-46	1.40338	1	1	1.39243e-41	GAC2
LAMA4	9.13062e-46	1.68242	1	1	1.51477e-41	GAC2
GPNMB	1.04469e-45	2.21807	1	1	1.73314e-41	GAC2
COPZ2	1.13637e-45	1.59763	1	1	1.88524e-41	GAC2
SHANK1	1.16343e-45	2.74916	1	1	1.93013e-41	GAC2
BCAT1	1.20527e-45	2.35548	1	1	1.99955e-41	GAC2
ARHGEF17	1.40213e-45	1.47075	1	1	2.32614e-41	GAC2
GLI2	1.4996e-45	1.2277	1	1	2.48784e-41	GAC2
GJA1	1.51225e-45	2.07178	1	1	2.50882e-41	GAC2
ZFHX4	1.55074e-45	1.56382	1	1	2.57268e-41	GAC2
ARMCX1	1.5771e-45	1.69073	1	1	2.61641e-41	GAC2
GALNT15	1.65858e-45	1.58947	1	1	2.75159e-41	GAC2
FIBIN	1.68666e-45	2.18341	1	1	2.79817e-41	GAC2
COLEC12	2.0629e-45	2.84137	1	1	3.42235e-41	GAC2
EFEMP1	2.41907e-45	2.58131	1	1	4.01324e-41	GAC2
LRRC4C	2.47379e-45	2.04896	1	1	4.10401e-41	GAC2
PKD2	2.58676e-45	1.77605	1	1	4.29144e-41	GAC2
COL11A1	2.76602e-45	3.8112	1	1	4.58882e-41	GAC2
RHOJ	2.90852e-45	2.04379	1	1	4.82524e-41	GAC2
BICC1	3.13609e-45	2.10917	1	1	5.20277e-41	GAC2
PABPC4L	3.54671e-45	1.55846	1	1	5.884e-41	GAC2
ARSI	4.34527e-45	1.63149	1	1	7.20881e-41	GAC2
ENOX1	4.45554e-45	0.986825	1	1	7.39175e-41	GAC2
MXRA5	4.72384e-45	2.37902	1	1	7.83685e-41	GAC2
CNRIP1	4.8034e-45	1.5095	1	1	7.96885e-41	GAC2
MCC	5.05018e-45	1.07497	1	1	8.37825e-41	GAC2
MEIS1	5.96752e-45	2.24575	1	1	9.90012e-41	GAC2
ADAMTS12	6.01751e-45	1.32336	1	1	9.98305e-41	GAC2
CACNA2D1	6.48657e-45	1.41918	1	1	1.07612e-40	GAC2
QKI	6.54088e-45	1.56514	1	1	1.08513e-40	GAC2
ARL4C	6.70655e-45	1.9669	1	1	1.11262e-40	GAC2
BOC	6.992e-45	1.96978	1	1	1.15997e-40	GAC2
MAFB	9.35856e-45	2.14374	1	1	1.55258e-40	GAC2
DGKI	9.43442e-45	1.65065	1	1	1.56517e-40	GAC2
ITGBL1	9.59505e-45	2.15928	1	1	1.59182e-40	GAC2
SYNDIG1	1.15221e-44	1.58149	1	1	1.91151e-40	GAC2
GPR68	1.28369e-44	1.68922	1	1	2.12964e-40	GAC2
COL18A1	1.2944e-44	1.59968	1	1	2.14741e-40	GAC2
GYPC	1.33814e-44	1.34374	1	1	2.21998e-40	GAC2
DLC1	1.63327e-44	1.52787	1	1	2.7096e-40	GAC2
HLX	1.63327e-44	1.22163	1	1	2.7096e-40	GAC2
FLRT2	1.63327e-44	1.21456	1	1	2.7096e-40	GAC2
ZNF469	1.64688e-44	1.50923	1	1	2.73218e-40	GAC2
PCOLCE	1.78937e-44	2.03855	1	1	2.96856e-40	GAC2
GNB4	1.80428e-44	1.58091	1	1	2.99329e-40	GAC2
TIE1	1.86515e-44	1.44925	1	1	3.09428e-40	GAC2
TUBB6	1.89634e-44	1.75911	1	1	3.14604e-40	GAC2
TCF4	2.02641e-44	1.66184	1	1	3.36182e-40	GAC2
ALPK2	2.11217e-44	1.5552	1	1	3.5041e-40	GAC2
MMP2	2.27575e-44	1.87075	1	1	3.77546e-40	GAC2
B4GALNT1	2.43169e-44	1.62236	1	1	4.03417e-40	GAC2
CRISPLD2	2.64165e-44	1.49595	1	1	4.38249e-40	GAC2
PDE1B	2.68575e-44	0.847069	1	1	4.45567e-40	GAC2
RECK	2.77618e-44	1.12799	1	1	4.60568e-40	GAC2
COL6A1	2.79925e-44	2.33105	1	1	4.64396e-40	GAC2
COL22A1	2.91752e-44	1.24145	1	1	4.84016e-40	GAC2
BEND6	3.01253e-44	1.26474	1	1	4.99779e-40	GAC2
NAP1L3	3.01497e-44	2.34576	1	1	5.00184e-40	GAC2
RAB34	3.2758e-44	1.5084	1	1	5.43456e-40	GAC2
YPEL4	3.88759e-44	1.40406	1	1	6.44951e-40	GAC2
PRDM6	3.9291e-44	2.67202	1	1	6.51838e-40	GAC2
MFAP5	4.0612e-44	3.3057	1	1	6.73753e-40	GAC2
PLEKHO1	5.07555e-44	1.70124	1	1	8.42034e-40	GAC2
EGR2	6.18667e-44	2.20551	1	1	1.02637e-39	GAC2
JAZF1	6.60839e-44	1.40386	1	1	1.09633e-39	GAC2
PPFIA2	6.99179e-44	1.75725	1	1	1.15994e-39	GAC2
SGCE	7.66474e-44	1.82246	1	1	1.27158e-39	GAC2
ISM1	8.05269e-44	1.80512	1	1	1.33594e-39	GAC2
PMP22	9.18638e-44	1.38962	1	1	1.52402e-39	GAC2
TAGLN	9.41593e-44	2.34888	1	1	1.5621e-39	GAC2
CHRD	1.22494e-43	1.02546	1	1	2.03217e-39	GAC2
MXRA8	1.23504e-43	1.61621	1	1	2.04894e-39	GAC2
SGCD	1.31892e-43	1.38055	1	1	2.1881e-39	GAC2
ZNF667	1.36264e-43	1.58367	1	1	2.26061e-39	GAC2
BCL6B	1.39695e-43	1.27113	1	1	2.31755e-39	GAC2
LDB2	1.64613e-43	1.64938	1	1	2.73092e-39	GAC2
DKK3	1.7434e-43	1.56775	1	1	2.8923e-39	GAC2
LDOC1	2.22933e-43	1.36835	1	1	3.69845e-39	GAC2
TENM3	2.30356e-43	1.75738	1	1	3.8216e-39	GAC2
CLIP3	2.50009e-43	1.76075	1	1	4.14766e-39	GAC2
WIPF1	2.56224e-43	1.56417	1	1	4.25076e-39	GAC2
CLIP4	2.5833e-43	1.46689	1	1	4.28569e-39	GAC2
CSGALNACT2	2.66926e-43	1.40382	1	1	4.4283e-39	GAC2
PCDH12	2.78072e-43	1.35004	1	1	4.61321e-39	GAC2
HMCN1	2.87321e-43	2.77591	1	1	4.76665e-39	GAC2
PRKD1	2.9206e-43	1.76026	1	1	4.84527e-39	GAC2
KCND2	2.93754e-43	2.44663	1	1	4.87338e-39	GAC2
CYP1B1	2.94455e-43	2.43251	1	1	4.885e-39	GAC2
SALL2	3.32877e-43	1.22903	1	1	5.52244e-39	GAC2
NALCN	3.39096e-43	1.59237	1	1	5.6256e-39	GAC2
SGIP1	3.55366e-43	1.93951	1	1	5.89553e-39	GAC2
NID2	3.98418e-43	1.7552	1	1	6.60976e-39	GAC2
COL12A1	4.1502e-43	2.37039	1	1	6.88517e-39	GAC2
AKAP12	4.46655e-43	1.89393	1	1	7.41001e-39	GAC2
FBLN2	4.50315e-43	2.29057	1	1	7.47072e-39	GAC2
HSD17B14	4.54005e-43	1.17868	1	1	7.53194e-39	GAC2
TUBA1A	5.21536e-43	1.58012	1	1	8.65229e-39	GAC2
DACT1	5.34451e-43	1.83848	1	1	8.86654e-39	GAC2
TNFAIP6	5.79841e-43	2.81712	1	1	9.61956e-39	GAC2
ZEB1	6.13876e-43	2.22167	1	1	1.01842e-38	GAC2
RNF180	6.21133e-43	2.00725	1	1	1.03046e-38	GAC2
PLXNA4	6.71418e-43	1.79722	1	1	1.11388e-38	GAC2
ARHGAP31	7.16608e-43	1.29808	1	1	1.18885e-38	GAC2
IQCA1	7.20132e-43	2.14381	1	1	1.1947e-38	GAC2
SV2A	7.77372e-43	1.53205	1	1	1.28966e-38	GAC2
TRPS1	7.77372e-43	1.39835	1	1	1.28966e-38	GAC2
FAM20A	8.16262e-43	2.11664	1	1	1.35418e-38	GAC2
FLI1	9.22165e-43	1.74172	1	1	1.52987e-38	GAC2
TNFSF4	9.60419e-43	1.859	1	1	1.59333e-38	GAC2
ADAMTS2	1.09376e-42	1.88205	1	1	1.81455e-38	GAC2
NLGN2	1.12074e-42	1.15533	1	1	1.8593e-38	GAC2
RAI14	1.12988e-42	1.60011	1	1	1.87447e-38	GAC2
KLHL5	1.14838e-42	1.12357	1	1	1.90516e-38	GAC2
FLT4	1.21554e-42	1.2101	1	1	2.01658e-38	GAC2
ADAMTS4	1.2762e-42	1.21659	1	1	2.11722e-38	GAC2
PEG3	1.29701e-42	1.4496	1	1	2.15175e-38	GAC2
AOC3	1.30766e-42	2.32172	1	1	2.1694e-38	GAC2
SYNE1	1.33988e-42	2.45752	1	1	2.22286e-38	GAC2
TSHZ2	1.47687e-42	1.36262	1	1	2.45012e-38	GAC2
DOK6	1.52555e-42	1.5211	1	1	2.53089e-38	GAC2
MEOX2	1.88764e-42	6.71035	1	1	3.1316e-38	GAC2
ABCC9	1.92969e-42	1.04556	1	1	3.20136e-38	GAC2
FBLN7	2.25053e-42	1.54047	1	1	3.73364e-38	GAC2
GAS7	2.26882e-42	1.47359	1	1	3.76397e-38	GAC2
DCLK1	2.32454e-42	2.04701	1	1	3.85641e-38	GAC2
FGF7	2.4401e-42	3.00929	1	1	4.04813e-38	GAC2
MAP3K3	2.52041e-42	0.794412	1	1	4.18135e-38	GAC2
GREM1	2.6457e-42	3.27477	1	1	4.38922e-38	GAC2
CNTN1	2.68939e-42	1.67131	1	1	4.4617e-38	GAC2
JAKMIP2	2.97562e-42	1.19543	1	1	4.93656e-38	GAC2
A4GALT	3.01093e-42	1.24502	1	1	4.99514e-38	GAC2
STK32B	3.23789e-42	1.11407	1	1	5.37166e-38	GAC2
TPST1	3.56741e-42	1.36118	1	1	5.91834e-38	GAC2
UBE2E2	3.68447e-42	1.45717	1	1	6.11254e-38	GAC2
IFFO1	3.89858e-42	1.2699	1	1	6.46775e-38	GAC2
ZDHHC15	4.95504e-42	1.11891	1	1	8.22042e-38	GAC2
LRRC32	5.25355e-42	1.43751	1	1	8.71564e-38	GAC2
TMEM119	5.51367e-42	1.75573	1	1	9.14718e-38	GAC2
COL16A1	5.69416e-42	1.87721	1	1	9.44661e-38	GAC2
PCDH7	6.12204e-42	1.70323	1	1	1.01565e-37	GAC2
STARD8	6.17151e-42	1.05674	1	1	1.02385e-37	GAC2
PTGIS	6.52914e-42	3.29543	1	1	1.08318e-37	GAC2
WWTR1	6.52914e-42	1.46688	1	1	1.08318e-37	GAC2
ADAMTS3	7.98261e-42	1.01148	1	1	1.32432e-37	GAC2
MMP16	8.58178e-42	0.992583	1	1	1.42372e-37	GAC2
NR3C1	9.9965e-42	1.6038	1	1	1.65842e-37	GAC2
ELOVL4	1.04043e-41	3.96797	1	1	1.72607e-37	GAC2
UCHL1	1.07453e-41	1.78693	1	1	1.78265e-37	GAC2
LATS2	1.07453e-41	1.16104	1	1	1.78265e-37	GAC2
VCAM1	1.17367e-41	1.93902	1	1	1.94712e-37	GAC2
SLC22A17	1.17367e-41	1.59498	1	1	1.94712e-37	GAC2
PRELP	1.23153e-41	2.49822	1	1	2.0431e-37	GAC2
PCDHGB7	1.31311e-41	3.71092	1	1	2.17844e-37	GAC2
CHST1	1.34506e-41	1.08831	1	1	2.23146e-37	GAC2
SLIT3	1.41132e-41	1.66656	1	1	2.34138e-37	GAC2
NACAD	1.45728e-41	1.30639	1	1	2.41763e-37	GAC2
FBLN5	1.50474e-41	2.19358	1	1	2.49636e-37	GAC2
LOXL2	1.56622e-41	1.65794	1	1	2.59835e-37	GAC2
ADGRL2	1.6172e-41	1.56108	1	1	2.68293e-37	GAC2
PDGFB	1.65651e-41	1.22419	1	1	2.74815e-37	GAC2
ITGAM	1.78025e-41	1.29484	1	1	2.95343e-37	GAC2
HTR2A	1.96415e-41	0.87453	1	1	3.25853e-37	GAC2
PCDHB5	1.9868e-41	4.10968	1	1	3.2961e-37	GAC2
CNPY4	2.0396e-41	1.31888	1	1	3.38369e-37	GAC2
CNTNAP1	2.05597e-41	1.51471	1	1	3.41086e-37	GAC2
ISLR	2.12279e-41	1.84374	1	1	3.52171e-37	GAC2
FXYD6	2.20936e-41	1.86491	1	1	3.66533e-37	GAC2
DACT3	2.28114e-41	1.36605	1	1	3.78441e-37	GAC2
CHST15	2.39318e-41	1.78112	1	1	3.97028e-37	GAC2
DLG4	2.39318e-41	1.21299	1	1	3.97028e-37	GAC2
EHD3	2.41238e-41	1.28634	1	1	4.00213e-37	GAC2
TWIST1	2.55112e-41	2.29865	1	1	4.2323e-37	GAC2
GPR1	2.76941e-41	1.44113	1	1	4.59445e-37	GAC2
CD93	3.01677e-41	1.52566	1	1	5.00483e-37	GAC2
MLLT11	3.13956e-41	1.64834	1	1	5.20854e-37	GAC2
MGP	3.21561e-41	3.32223	1	1	5.3347e-37	GAC2
PCDHGA4	3.21798e-41	0.579798	1	1	5.33863e-37	GAC2
PALLD	3.40025e-41	1.36789	1	1	5.64102e-37	GAC2
FNDC4	3.53856e-41	1.27343	1	1	5.87047e-37	GAC2
RASGRP3	3.56688e-41	1.47668	1	1	5.91746e-37	GAC2
KIF26B	4.1832e-41	1.53544	1	1	6.93993e-37	GAC2
CILP	4.25033e-41	2.75961	1	1	7.0513e-37	GAC2
SFRP4	4.45841e-41	3.25587	1	1	7.39651e-37	GAC2
COL4A1	4.82787e-41	1.53589	1	1	8.00944e-37	GAC2
HEYL	5.02386e-41	1.33199	1	1	8.33459e-37	GAC2
SPRED3	5.10446e-41	1.17494	1	1	8.4683e-37	GAC2
UNC5B	5.26952e-41	1.2286	1	1	8.74214e-37	GAC2
PECAM1	5.57126e-41	1.59484	1	1	9.24273e-37	GAC2
RAB7B	5.70578e-41	1.26841	1	1	9.4659e-37	GAC2
CSMD2	5.89018e-41	0.517403	1	1	9.77181e-37	GAC2
VASH1	6.12903e-41	1.67357	1	1	1.01681e-36	GAC2
TUSC3	6.22725e-41	0.737002	1	1	1.0331e-36	GAC2
LOXL3	6.27694e-41	0.843907	1	1	1.04134e-36	GAC2
MYL9	6.68895e-41	2.09712	1	1	1.1097e-36	GAC2
PYGO1	7.12783e-41	0.957396	1	1	1.18251e-36	GAC2
FZD1	7.24197e-41	1.30849	1	1	1.20144e-36	GAC2
LMCD1	7.35792e-41	1.43433	1	1	1.22068e-36	GAC2
PIEZO2	7.35792e-41	1.07429	1	1	1.22068e-36	GAC2
CCDC88A	7.47571e-41	1.28452	1	1	1.24022e-36	GAC2
BHMT2	8.08714e-41	2.1002	1	1	1.34166e-36	GAC2
ADAMTS5	8.76179e-41	1.27352	1	1	1.45358e-36	GAC2
CCBE1	9.09254e-41	1.86971	1	1	1.50845e-36	GAC2
ASPN	9.33581e-41	3.37658	1	1	1.54881e-36	GAC2
EBF1	9.48507e-41	1.54193	1	1	1.57357e-36	GAC2
THSD7A	9.56056e-41	1.72345	1	1	1.5861e-36	GAC2
CYS1	9.63667e-41	1.7782	1	1	1.59872e-36	GAC2
NDN	9.6367e-41	1.43604	1	1	1.59873e-36	GAC2
ZNF677	9.79071e-41	1.23973	1	1	1.62428e-36	GAC2
LOXL4	9.86867e-41	1.29477	1	1	1.63721e-36	GAC2
SV2B	1.12584e-40	2.2725	1	1	1.86776e-36	GAC2
CD248	1.20308e-40	1.42518	1	1	1.9959e-36	GAC2
AFAP1L1	1.21264e-40	1.45729	1	1	2.01177e-36	GAC2
SCN1B	1.28175e-40	1.32613	1	1	2.12643e-36	GAC2
FCGR1A	1.44332e-40	1.48134	1	1	2.39446e-36	GAC2
TUB	1.66413e-40	1.01873	1	1	2.76079e-36	GAC2
CTSK	1.8442e-40	1.90376	1	1	3.05953e-36	GAC2
SLC1A3	1.85883e-40	1.71682	1	1	3.08379e-36	GAC2
COMP	1.88843e-40	3.46947	1	1	3.1329e-36	GAC2
TMEM45A	2.01161e-40	2.0466	1	1	3.33726e-36	GAC2
FILIP1L	2.05983e-40	1.64749	1	1	3.41727e-36	GAC2
NUDT10	2.1593e-40	0.750959	1	1	3.58228e-36	GAC2
MAP1B	2.61002e-40	1.83726	1	1	4.33002e-36	GAC2
PLXNC1	2.86899e-40	2.2199	1	1	4.75966e-36	GAC2
MYLK	2.8917e-40	1.8658	1	1	4.79732e-36	GAC2
DZIP1L	2.8917e-40	0.625306	1	1	4.79732e-36	GAC2
ERG	3.0317e-40	1.41227	1	1	5.0296e-36	GAC2
CYP7B1	3.2035e-40	1.2511	1	1	5.31461e-36	GAC2
NUDT11	3.51954e-40	1.48678	1	1	5.83892e-36	GAC2
ADGRF5	3.52108e-40	1.73628	1	1	5.84147e-36	GAC2
SIRPB2	3.60523e-40	1.77306	1	1	5.98107e-36	GAC2
KLHL4	3.72987e-40	1.24375	1	1	6.18785e-36	GAC2
KCNJ15	3.99336e-40	4.22312	1	1	6.62499e-36	GAC2
PLPP4	4.42345e-40	2.45052	1	1	7.3385e-36	GAC2
ZNF135	4.60084e-40	0.857842	1	1	7.63279e-36	GAC2
CDO1	4.74456e-40	2.03215	1	1	7.87123e-36	GAC2
TM6SF1	4.74709e-40	1.40134	1	1	7.87542e-36	GAC2
ANK2	4.74779e-40	2.80229	1	1	7.87659e-36	GAC2
RGS4	4.7852e-40	2.47511	1	1	7.93865e-36	GAC2
C3	4.97702e-40	2.74412	1	1	8.25687e-36	GAC2
RASSF2	5.05584e-40	1.53113	1	1	8.38764e-36	GAC2
P2RX7	5.25839e-40	1.40199	1	1	8.72366e-36	GAC2
ABCA6	7.84408e-40	2.10427	1	1	1.30133e-35	GAC2
RBMS3	9.17661e-40	1.6428	1	1	1.5224e-35	GAC2
PTGIR	1.00805e-39	0.992223	1	1	1.67235e-35	GAC2
RUNX1T1	1.03199e-39	1.08634	1	1	1.71207e-35	GAC2
SSPN	1.13357e-39	1.52277	1	1	1.88059e-35	GAC2
MAP3K12	1.22576e-39	1.22462	1	1	2.03354e-35	GAC2
CYBRD1	1.25485e-39	2.25916	1	1	2.08179e-35	GAC2
PHLDB2	1.44434e-39	1.83998	1	1	2.39617e-35	GAC2
TRPC1	1.44434e-39	1.58383	1	1	2.39617e-35	GAC2
NRK	1.56329e-39	2.15116	1	1	2.5935e-35	GAC2
RNF150	1.68842e-39	1.8218	1	1	2.80108e-35	GAC2
FAM43B	1.70904e-39	1.38706	1	1	2.8353e-35	GAC2
ZIK1	1.94293e-39	1.21422	1	1	3.22332e-35	GAC2
ST3GAL6	1.94293e-39	1.33613	1	1	3.22333e-35	GAC2
LBH	1.94293e-39	1.2871	1	1	3.22333e-35	GAC2
SERPINE1	2.03598e-39	2.36382	1	1	3.37769e-35	GAC2
CD34	2.08415e-39	1.21224	1	1	3.4576e-35	GAC2
ADAMTS10	2.11689e-39	1.29626	1	1	3.51192e-35	GAC2
ARMCX2	2.18391e-39	1.51994	1	1	3.62311e-35	GAC2
HSPB2	2.32098e-39	1.88698	1	1	3.85051e-35	GAC2
NAV3	2.59151e-39	1.26082	1	1	4.29932e-35	GAC2
KANK2	2.716e-39	1.0896	1	1	4.50584e-35	GAC2
SLC2A3	2.73722e-39	2.02713	1	1	4.54104e-35	GAC2
OPRL1	3.00506e-39	1.31743	1	1	4.9854e-35	GAC2
OLR1	3.07593e-39	2.66869	1	1	5.10296e-35	GAC2
PLPPR4	3.14861e-39	1.41809	1	1	5.22354e-35	GAC2
ARHGEF15	3.73573e-39	0.925294	1	1	6.19758e-35	GAC2
LRCH2	4.21345e-39	1.59559	1	1	6.99012e-35	GAC2
DPYD	5.01725e-39	1.30952	1	1	8.32362e-35	GAC2
BVES	5.25619e-39	1.29207	1	1	8.72002e-35	GAC2
NCAM2	6.08125e-39	1.2357	1	1	1.00888e-34	GAC2
PDGFRL	6.58033e-39	3.0287	1	1	1.09168e-34	GAC2
RASSF8	7.74168e-39	1.07015	1	1	1.28434e-34	GAC2
GLRB	8.10825e-39	0.858132	1	1	1.34516e-34	GAC2
CPEB1	8.11775e-39	1.00422	1	1	1.34673e-34	GAC2
CLEC2B	8.42909e-39	2.19085	1	1	1.39839e-34	GAC2
HAND2	8.68747e-39	1.42794	1	1	1.44125e-34	GAC2
ANKRD6	8.69383e-39	1.44474	1	1	1.44231e-34	GAC2
HSD11B1	8.82919e-39	1.97847	1	1	1.46476e-34	GAC2
FST	8.96683e-39	1.80042	1	1	1.4876e-34	GAC2
RARB	9.91432e-39	0.827668	1	1	1.64479e-34	GAC2
HSPB8	9.99119e-39	2.13975	1	1	1.65754e-34	GAC2
UBE2QL1	1.07043e-38	1.20348	1	1	1.77584e-34	GAC2
PABPC5	1.2308e-38	1.89183	1	1	2.0419e-34	GAC2
CAV1	1.24018e-38	1.97629	1	1	2.05747e-34	GAC2
NTNG2	1.24018e-38	1.62724	1	1	2.05747e-34	GAC2
CRYAB	1.26922e-38	1.75609	1	1	2.10563e-34	GAC2
P3H1	1.28895e-38	1.01695	1	1	2.13837e-34	GAC2
PALM	1.30899e-38	1.31674	1	1	2.17161e-34	GAC2
GPX8	1.34999e-38	1.63014	1	1	2.23964e-34	GAC2
PCDHB7	1.38158e-38	1.15356	1	1	2.29204e-34	GAC2
ELK3	1.56289e-38	1.21463	1	1	2.59284e-34	GAC2
MMRN2	1.62426e-38	1.2424	1	1	2.69465e-34	GAC2
SLC9A9	1.64948e-38	1.29833	1	1	2.73648e-34	GAC2
NOTCH4	1.76784e-38	0.817278	1	1	2.93285e-34	GAC2
CSDC2	1.83705e-38	1.45379	1	1	3.04766e-34	GAC2
NEXN	1.83721e-38	2.29519	1	1	3.04793e-34	GAC2
ENTPD1	2.09393e-38	1.41031	1	1	3.47383e-34	GAC2
EBF2	2.21387e-38	2.36691	1	1	3.67281e-34	GAC2
LIX1L	2.31405e-38	1.18102	1	1	3.839e-34	GAC2
ITGAX	2.49888e-38	1.37002	1	1	4.14565e-34	GAC2
PLXDC1	2.49888e-38	1.102	1	1	4.14565e-34	GAC2
CCIN	2.5322e-38	1.60807	1	1	4.20092e-34	GAC2
ADAMTS16	2.78249e-38	1.96837	1	1	4.61615e-34	GAC2
LAIR1	2.91373e-38	1.62794	1	1	4.83388e-34	GAC2
A2M	2.95881e-38	1.24836	1	1	4.90866e-34	GAC2
DYSF	3.34527e-38	1.15157	1	1	5.5498e-34	GAC2
PDE1A	3.63968e-38	1.70808	1	1	6.03822e-34	GAC2
S1PR1	3.69591e-38	1.28371	1	1	6.13151e-34	GAC2
PLPP7	4.17798e-38	1.2735	1	1	6.93126e-34	GAC2
FAM20C	4.30795e-38	1.43434	1	1	7.1469e-34	GAC2
PRR16	5.50334e-38	1.52839	1	1	9.13004e-34	GAC2
NKAPL	5.55415e-38	1.41744	1	1	9.21434e-34	GAC2
PCDHB4	5.82764e-38	1.29028	1	1	9.66806e-34	GAC2
MYH10	6.17202e-38	1.86589	1	1	1.02394e-33	GAC2
LMOD1	6.31515e-38	2.46808	1	1	1.04768e-33	GAC2
LTBP1	7.58549e-38	1.76981	1	1	1.25843e-33	GAC2
SLFN11	7.82064e-38	1.36754	1	1	1.29744e-33	GAC2
FLNA	8.12478e-38	1.68966	1	1	1.3479e-33	GAC2
CLEC14A	8.9717e-38	1.4299	1	1	1.48841e-33	GAC2
DAAM2	9.10956e-38	1.06492	1	1	1.51128e-33	GAC2
NHSL2	9.32358e-38	1.38226	1	1	1.54678e-33	GAC2
MAP2	9.53582e-38	2.75882	1	1	1.58199e-33	GAC2
CLDN11	9.75638e-38	1.41466	1	1	1.61858e-33	GAC2
C5AR1	1.06095e-37	2.01259	1	1	1.76011e-33	GAC2
TRPV2	1.1803e-37	1.06803	1	1	1.95813e-33	GAC2
ENG	1.2449e-37	1.34642	1	1	2.06528e-33	GAC2
SPARCL1	1.28337e-37	2.28216	1	1	2.12911e-33	GAC2
CSF1	1.30305e-37	1.17103	1	1	2.16176e-33	GAC2
POPDC2	1.4829e-37	2.26436	1	1	2.46013e-33	GAC2
PTHLH	1.48851e-37	1.55589	1	1	2.46944e-33	GAC2
SORCS2	1.5521e-37	1.87714	1	1	2.57493e-33	GAC2
PODN	1.76608e-37	1.53634	1	1	2.92992e-33	GAC2
HS3ST3A1	1.8344e-37	1.79497	1	1	3.04327e-33	GAC2
LSP1	1.97909e-37	1.45244	1	1	3.28331e-33	GAC2
FCGR2B	2.07128e-37	2.15097	1	1	3.43625e-33	GAC2
COL24A1	2.37404e-37	2.18115	1	1	3.93853e-33	GAC2
MATN3	2.44733e-37	3.42534	1	1	4.06013e-33	GAC2
HTRA3	2.44733e-37	1.54582	1	1	4.06013e-33	GAC2
MDFIC	2.63999e-37	1.05914	1	1	4.37975e-33	GAC2
PLN	2.68023e-37	2.5862	1	1	4.44651e-33	GAC2
ARHGAP20	2.77714e-37	0.863121	1	1	4.60728e-33	GAC2
CNTN4	2.80492e-37	1.96195	1	1	4.65336e-33	GAC2
MAP7D1	3.33832e-37	0.879994	1	1	5.53827e-33	GAC2
GABARAPL1	3.38921e-37	0.896246	1	1	5.6227e-33	GAC2
SLC24A3	3.467e-37	1.95308	1	1	5.75175e-33	GAC2
EFNB3	3.54656e-37	1.12931	1	1	5.88375e-33	GAC2
HRH2	3.55082e-37	1.08393	1	1	5.89081e-33	GAC2
LRRC15	3.65548e-37	2.04122	1	1	6.06443e-33	GAC2
LAMB2	3.68322e-37	1.17689	1	1	6.11046e-33	GAC2
PRAM1	3.7963e-37	1.33513	1	1	6.29807e-33	GAC2
ANOS1	4.00256e-37	1.5421	1	1	6.64025e-33	GAC2
ESR1	4.20236e-37	0.904689	1	1	6.97171e-33	GAC2
FIGN	4.37933e-37	0.903111	1	1	7.26531e-33	GAC2
RBMS1	4.38239e-37	1.55901	1	1	7.27039e-33	GAC2
FBLN1	4.55103e-37	1.99755	1	1	7.55016e-33	GAC2
ZNF626	4.74359e-37	0.581688	1	1	7.86962e-33	GAC2
ADAM23	4.9079e-37	1.35729	1	1	8.1422e-33	GAC2
EVL	5.53763e-37	1.51459	1	1	9.18693e-33	GAC2
MAP6	6.34247e-37	1.08159	1	1	1.05222e-32	GAC2
PALMD	6.53655e-37	1.87046	1	1	1.08441e-32	GAC2
SCARF2	6.58598e-37	1.46062	1	1	1.09261e-32	GAC2
VASN	6.58598e-37	1.14056	1	1	1.09261e-32	GAC2
RCN3	7.77265e-37	1.24525	1	1	1.28948e-32	GAC2
CXCL12	7.83138e-37	1.66037	1	1	1.29923e-32	GAC2
ADAMTS7	7.83138e-37	1.13339	1	1	1.29923e-32	GAC2
HVCN1	8.19307e-37	0.998379	1	1	1.35923e-32	GAC2
NLGN4X	8.37939e-37	0.704655	1	1	1.39014e-32	GAC2
TMEM47	8.83316e-37	1.40025	1	1	1.46542e-32	GAC2
NKX3-2	9.52164e-37	1.54115	1	1	1.57964e-32	GAC2
ETS1	9.52293e-37	1.65908	1	1	1.57985e-32	GAC2
SUSD5	9.64456e-37	3.13981	1	1	1.60003e-32	GAC2
CTIF	1.11505e-36	0.977369	1	1	1.84987e-32	GAC2
SIGLEC9	1.14046e-36	1.10663	1	1	1.89202e-32	GAC2
AMPH	1.38616e-36	5.214	1	1	2.29964e-32	GAC2
CRISPLD1	1.41771e-36	1.95691	1	1	2.35198e-32	GAC2
TGFB1I1	1.44996e-36	1.43972	1	1	2.40549e-32	GAC2
FMNL3	1.53958e-36	1.10645	1	1	2.55416e-32	GAC2
SLC45A1	1.61039e-36	1.10151	1	1	2.67163e-32	GAC2
RNF175	1.68613e-36	1.3052	1	1	2.79729e-32	GAC2
SPOCD1	1.7751e-36	1.72564	1	1	2.94488e-32	GAC2
CHST3	1.88467e-36	1.31249	1	1	3.12666e-32	GAC2
PLA2G5	2.01572e-36	1.01156	1	1	3.34407e-32	GAC2
FZD4	2.06175e-36	0.979373	1	1	3.42044e-32	GAC2
GLI1	2.1564e-36	1.37953	1	1	3.57746e-32	GAC2
PRICKLE2	2.20532e-36	1.32992	1	1	3.65863e-32	GAC2
SLC6A17	2.23864e-36	2.81429	1	1	3.7139e-32	GAC2
PAPPA	2.32383e-36	1.77686	1	1	3.85523e-32	GAC2
SEMA3D	2.51299e-36	1.08914	1	1	4.16905e-32	GAC2
RORB	2.63503e-36	0.970064	1	1	4.37152e-32	GAC2
THEMIS2	2.65841e-36	1.26098	1	1	4.4103e-32	GAC2
MEF2C	2.90764e-36	1.13776	1	1	4.82377e-32	GAC2
GEM	3.10967e-36	1.86119	1	1	5.15895e-32	GAC2
THBD	3.10967e-36	1.43178	1	1	5.15895e-32	GAC2
TNC	3.27641e-36	3.00104	1	1	5.43556e-32	GAC2
ACSS3	3.27641e-36	1.03944	1	1	5.43556e-32	GAC2
SEMA7A	3.37564e-36	1.32322	1	1	5.60019e-32	GAC2
HSD17B6	3.63698e-36	2.20256	1	1	6.03376e-32	GAC2
MCAM	3.74707e-36	1.19818	1	1	6.21638e-32	GAC2
GPR85	3.88933e-36	4.41133	1	1	6.45239e-32	GAC2
CCR1	3.88934e-36	1.51743	1	1	6.45241e-32	GAC2
ADAMTS1	4.15908e-36	2.38323	1	1	6.89991e-32	GAC2
SMARCA1	4.15908e-36	1.14678	1	1	6.89991e-32	GAC2
PCDH9	4.38389e-36	4.16271	1	1	7.27287e-32	GAC2
SRPX	4.79111e-36	2.54806	1	1	7.94846e-32	GAC2
CDH5	4.97274e-36	1.47761	1	1	8.24978e-32	GAC2
CTSL	4.97274e-36	1.46356	1	1	8.24978e-32	GAC2
SLAMF8	5.08498e-36	1.46516	1	1	8.43599e-32	GAC2
NEFH	5.12029e-36	1.21287	1	1	8.49456e-32	GAC2
CUBN	5.35672e-36	0.941827	1	1	8.8868e-32	GAC2
SHE	5.85669e-36	1.1343	1	1	9.71624e-32	GAC2
IQSEC3	5.90032e-36	0.724404	1	1	9.78864e-32	GAC2
ZNF154	6.03342e-36	0.697984	1	1	1.00094e-31	GAC2
PCDHB6	6.15384e-36	1.33472	1	1	1.02092e-31	GAC2
COL5A3	6.2618e-36	1.89713	1	1	1.03883e-31	GAC2
RSPO3	6.30766e-36	0.946706	1	1	1.04644e-31	GAC2
RASL12	6.45068e-36	1.13622	1	1	1.07017e-31	GAC2
NCKAP5L	6.45068e-36	1.06949	1	1	1.07017e-31	GAC2
PGR	6.54161e-36	1.37965	1	1	1.08525e-31	GAC2
TCEAL3	6.79493e-36	1.31007	1	1	1.12728e-31	GAC2
LILRB4	6.84558e-36	1.33193	1	1	1.13568e-31	GAC2
KCNJ8	6.948e-36	1.72549	1	1	1.15267e-31	GAC2
SH2D3C	6.948e-36	1.30991	1	1	1.15267e-31	GAC2
PHYHIP	7.05162e-36	1.47963	1	1	1.16986e-31	GAC2
LAPTM5	7.1045e-36	1.57261	1	1	1.17864e-31	GAC2
PDLIM7	7.70888e-36	1.45116	1	1	1.2789e-31	GAC2
ANKRD65	7.70888e-36	1.23054	1	1	1.2789e-31	GAC2
EBF3	7.99712e-36	1.47584	1	1	1.32672e-31	GAC2
MSR1	8.48931e-36	1.45369	1	1	1.40838e-31	GAC2
TRPV4	8.94156e-36	1.33967	1	1	1.48341e-31	GAC2
FMO2	9.24594e-36	1.64819	1	1	1.5339e-31	GAC2
KCNT2	9.33443e-36	3.12507	1	1	1.54858e-31	GAC2
CD33	9.34821e-36	1.04177	1	1	1.55087e-31	GAC2
BMP1	9.91912e-36	1.4027	1	1	1.64558e-31	GAC2
CALHM2	1.0142e-35	1.21767	1	1	1.68256e-31	GAC2
HOPX	1.10028e-35	1.33729	1	1	1.82537e-31	GAC2
NLRP1	1.13335e-35	0.948782	1	1	1.88023e-31	GAC2
ANGPTL1	1.31583e-35	1.41872	1	1	2.18296e-31	GAC2
OSCAR	1.34358e-35	1.30522	1	1	2.229e-31	GAC2
HECW1	1.36349e-35	0.994952	1	1	2.26203e-31	GAC2
MYOZ3	1.42101e-35	1.70566	1	1	2.35746e-31	GAC2
LAMA2	1.61622e-35	1.45723	1	1	2.68131e-31	GAC2
LY96	1.68944e-35	1.94296	1	1	2.80278e-31	GAC2
ATP8A2	1.71444e-35	2.83164	1	1	2.84425e-31	GAC2
CD163	1.75297e-35	2.67578	1	1	2.90818e-31	GAC2
CRMP1	1.83235e-35	1.30373	1	1	3.03987e-31	GAC2
MXRA7	1.84592e-35	1.26914	1	1	3.06238e-31	GAC2
ITPRIP	2.04676e-35	1.10254	1	1	3.39557e-31	GAC2
RIMKLB	2.06191e-35	1.16861	1	1	3.42071e-31	GAC2
TCEAL7	2.26866e-35	1.69084	1	1	3.76371e-31	GAC2
SMIM10	2.37188e-35	1.01565	1	1	3.93494e-31	GAC2
KIF17	2.59104e-35	0.897208	1	1	4.29854e-31	GAC2
ANKRD33B	2.61022e-35	1.49369	1	1	4.33035e-31	GAC2
FBXO17	2.68823e-35	0.740549	1	1	4.45977e-31	GAC2
MDGA1	2.70809e-35	1.29987	1	1	4.49273e-31	GAC2
GNAI2	2.85128e-35	0.977108	1	1	4.73027e-31	GAC2
MYCT1	2.89355e-35	1.0091	1	1	4.8004e-31	GAC2
IGLON5	2.91882e-35	2.1517	1	1	4.84233e-31	GAC2
ARL10	3.11445e-35	0.781924	1	1	5.16687e-31	GAC2
CYP27C1	3.15989e-35	1.45577	1	1	5.24225e-31	GAC2
CCL2	3.27896e-35	2.11855	1	1	5.4398e-31	GAC2
PDPN	3.30316e-35	1.82771	1	1	5.47994e-31	GAC2
CAMK1G	3.4089e-35	0.676768	1	1	5.65536e-31	GAC2
GIPC3	3.50323e-35	1.26329	1	1	5.81186e-31	GAC2
FGF14	3.73281e-35	1.15639	1	1	6.19273e-31	GAC2
TMEM204	4.36672e-35	0.999741	1	1	7.24439e-31	GAC2
PCDH17	4.39889e-35	1.30341	1	1	7.29775e-31	GAC2
CPXM2	4.46392e-35	1.42973	1	1	7.40565e-31	GAC2
TNFSF12	4.52992e-35	1.29107	1	1	7.51513e-31	GAC2
COL14A1	4.91058e-35	2.68632	1	1	8.14666e-31	GAC2
LGALS1	4.94673e-35	1.50991	1	1	8.20662e-31	GAC2
THBS1	5.01981e-35	1.93474	1	1	8.32786e-31	GAC2
NPR1	5.20724e-35	1.3369	1	1	8.63881e-31	GAC2
KLHDC8B	5.48138e-35	0.909029	1	1	9.09361e-31	GAC2
PREX2	6.25393e-35	2.04049	1	1	1.03753e-30	GAC2
PCDH10	6.80592e-35	1.40137	1	1	1.1291e-30	GAC2
CD84	6.87827e-35	1.31157	1	1	1.14111e-30	GAC2
EMP3	7.03093e-35	1.61173	1	1	1.16643e-30	GAC2
HCLS1	7.23972e-35	1.62476	1	1	1.20107e-30	GAC2
POU2F2	7.62003e-35	1.20413	1	1	1.26416e-30	GAC2
NECAB1	7.68074e-35	1.72174	1	1	1.27423e-30	GAC2
MN1	7.73229e-35	2.04341	1	1	1.28279e-30	GAC2
PIK3R5	9.41877e-35	0.763235	1	1	1.56257e-30	GAC2
MRGPRF	9.98531e-35	2.0306	1	1	1.65656e-30	GAC2
MOXD1	1.01322e-34	1.84047	1	1	1.68092e-30	GAC2
FPR3	1.04323e-34	1.65316	1	1	1.73072e-30	GAC2
CALCRL	1.05857e-34	1.46633	1	1	1.75617e-30	GAC2
APBB1	1.08992e-34	1.08261	1	1	1.80818e-30	GAC2
ADAP2	1.11404e-34	0.960969	1	1	1.84819e-30	GAC2
DOCK2	1.15541e-34	1.35296	1	1	1.91683e-30	GAC2
PCDHGA9	1.16385e-34	0.764254	1	1	1.93082e-30	GAC2
SLC11A1	1.28893e-34	1.57427	1	1	2.13834e-30	GAC2
FILIP1	1.30786e-34	2.36832	1	1	2.16974e-30	GAC2
RUNX2	1.62718e-34	1.16643	1	1	2.69949e-30	GAC2
GJA5	1.74997e-34	1.40844	1	1	2.9032e-30	GAC2
SNCA	1.84136e-34	0.552033	1	1	3.05482e-30	GAC2
SNX29	1.88196e-34	1.02191	1	1	3.12218e-30	GAC2
TWIST2	1.92341e-34	1.24295	1	1	3.19094e-30	GAC2
JAM2	1.92346e-34	1.67534	1	1	3.19101e-30	GAC2
PRPH2	2.00893e-34	1.13291	1	1	3.33282e-30	GAC2
SPHK1	2.02384e-34	1.65299	1	1	3.35755e-30	GAC2
ANKRD35	2.05346e-34	1.06213	1	1	3.40669e-30	GAC2
EYA4	2.10043e-34	1.11413	1	1	3.48461e-30	GAC2
FGF10	2.10881e-34	1.57097	1	1	3.49852e-30	GAC2
ZBTB47	2.16059e-34	0.957055	1	1	3.58442e-30	GAC2
ARHGAP24	2.25681e-34	1.05558	1	1	3.74405e-30	GAC2
AMZ1	2.31976e-34	0.687373	1	1	3.84848e-30	GAC2
EPHA3	2.32332e-34	2.20977	1	1	3.85438e-30	GAC2
CEP170	2.53473e-34	1.28994	1	1	4.20512e-30	GAC2
DOCK10	2.59051e-34	1.37099	1	1	4.29765e-30	GAC2
CSF1R	2.70574e-34	1.45693	1	1	4.48883e-30	GAC2
CLIC4	2.84663e-34	1.45354	1	1	4.72256e-30	GAC2
LRRC8C	2.84663e-34	0.905087	1	1	4.72256e-30	GAC2
DPEP2	2.90922e-34	1.40347	1	1	4.82639e-30	GAC2
GRIA3	2.93868e-34	1.97501	1	1	4.87528e-30	GAC2
C3AR1	3.08289e-34	1.55829	1	1	5.11451e-30	GAC2
ITGB3	3.17354e-34	1.43891	1	1	5.26491e-30	GAC2
CD109	3.31452e-34	1.06085	1	1	5.49878e-30	GAC2
ANXA6	3.48687e-34	1.12496	1	1	5.78471e-30	GAC2
BTK	3.58932e-34	1.40333	1	1	5.95468e-30	GAC2
CPQ	3.58932e-34	1.13641	1	1	5.95468e-30	GAC2
PTH1R	3.8573e-34	1.02107	1	1	6.39926e-30	GAC2
STC1	3.94339e-34	1.55186	1	1	6.54209e-30	GAC2
HTR2B	3.98076e-34	4.91377	1	1	6.60408e-30	GAC2
PILRA	4.05916e-34	1.48052	1	1	6.73415e-30	GAC2
ITGB2	4.08863e-34	1.84548	1	1	6.78304e-30	GAC2
ADGRD1	4.11831e-34	2.34421	1	1	6.83227e-30	GAC2
SYNPO	4.23918e-34	1.08988	1	1	7.0328e-30	GAC2
LPAR4	4.27617e-34	1.18367	1	1	7.09416e-30	GAC2
ADAMTS6	4.72467e-34	0.796672	1	1	7.83823e-30	GAC2
ROR2	4.75893e-34	1.36518	1	1	7.89507e-30	GAC2
BTBD19	5.78338e-34	1.04093	1	1	9.59462e-30	GAC2
LYVE1	5.82526e-34	2.82093	1	1	9.66411e-30	GAC2
HSPA12B	5.82526e-34	1.08873	1	1	9.66411e-30	GAC2
MFAP2	6.08297e-34	1.57388	1	1	1.00916e-29	GAC2
TNFSF8	6.21576e-34	1.49217	1	1	1.0312e-29	GAC2
PDCD1LG2	6.39769e-34	1.17967	1	1	1.06138e-29	GAC2
SYPL2	6.46344e-34	0.946969	1	1	1.07229e-29	GAC2
DENND5A	6.53789e-34	1.0949	1	1	1.08464e-29	GAC2
EML1	6.63285e-34	1.30045	1	1	1.10039e-29	GAC2
ZNF385D	6.70619e-34	2.30831	1	1	1.11256e-29	GAC2
SIGLEC7	6.82674e-34	1.10814	1	1	1.13256e-29	GAC2
CLEC1A	7.68874e-34	1.12053	1	1	1.27556e-29	GAC2
ABCA1	8.11545e-34	1.36998	1	1	1.34635e-29	GAC2
APBA2	9.78501e-34	1.09722	1	1	1.62333e-29	GAC2
GIMAP4	9.92675e-34	1.48012	1	1	1.64685e-29	GAC2
ADCYAP1R1	1.03104e-33	2.37247	1	1	1.7105e-29	GAC2
ADGRL4	1.11366e-33	1.55908	1	1	1.84756e-29	GAC2
WWC2	1.13792e-33	0.788288	1	1	1.88781e-29	GAC2
THPO	1.14623e-33	2.20301	1	1	1.90159e-29	GAC2
ARHGEF6	1.17953e-33	1.20376	1	1	1.95684e-29	GAC2
LILRB1	1.20522e-33	1.6451	1	1	1.99946e-29	GAC2
TMEM169	1.38045e-33	1.10063	1	1	2.29016e-29	GAC2
GRID1	1.3813e-33	0.833412	1	1	2.29158e-29	GAC2
FGD5	1.49471e-33	0.907771	1	1	2.47973e-29	GAC2
SLC12A4	1.80084e-33	0.915325	1	1	2.98759e-29	GAC2
NREP	1.86648e-33	1.29564	1	1	3.0965e-29	GAC2
CLEC5A	1.9624e-33	2.25495	1	1	3.25562e-29	GAC2
PLEKHG2	2.04849e-33	0.929274	1	1	3.39845e-29	GAC2
ZFP92	2.07793e-33	0.879096	1	1	3.44728e-29	GAC2
ECSCR	2.07802e-33	1.09475	1	1	3.44743e-29	GAC2
PPP1R3C	2.09294e-33	1.82272	1	1	3.47219e-29	GAC2
NCKAP1L	2.15369e-33	1.20429	1	1	3.57298e-29	GAC2
TMEM130	2.49417e-33	1.38515	1	1	4.13784e-29	GAC2
SFMBT2	2.74611e-33	1.50508	1	1	4.55579e-29	GAC2
DOCK4	2.84592e-33	0.960107	1	1	4.72138e-29	GAC2
C1QTNF6	2.86631e-33	1.518	1	1	4.75521e-29	GAC2
LCA5	2.86631e-33	1.0837	1	1	4.75521e-29	GAC2
EDNRA	3.57574e-33	0.997126	1	1	5.93215e-29	GAC2
CYP46A1	3.66611e-33	1.69989	1	1	6.08208e-29	GAC2
APLP1	4.09411e-33	1.35108	1	1	6.79213e-29	GAC2
TEK	4.30335e-33	1.29138	1	1	7.13926e-29	GAC2
RAB3IL1	4.36506e-33	0.942527	1	1	7.24163e-29	GAC2
GADD45B	4.65381e-33	1.22021	1	1	7.72067e-29	GAC2
TIMP3	4.78816e-33	1.81231	1	1	7.94356e-29	GAC2
FMNL1	4.92636e-33	1.0856	1	1	8.17283e-29	GAC2
NPR2	5.0326e-33	1.02409	1	1	8.34909e-29	GAC2
F2R	5.25196e-33	1.19541	1	1	8.71301e-29	GAC2
SHISA4	5.67907e-33	1.05127	1	1	9.42158e-29	GAC2
IGF1	5.75191e-33	5.91144	1	1	9.54241e-29	GAC2
HECW2	6.05405e-33	1.35119	1	1	1.00437e-28	GAC2
FGF5	6.223e-33	2.47169	1	1	1.0324e-28	GAC2
ANGPT1	6.31758e-33	1.41034	1	1	1.04809e-28	GAC2
LY86	6.4536e-33	1.13535	1	1	1.07065e-28	GAC2
CPXM1	6.54589e-33	1.78779	1	1	1.08596e-28	GAC2
GPR162	6.73441e-33	0.912737	1	1	1.11724e-28	GAC2
TSPAN4	7.49065e-33	1.00966	1	1	1.2427e-28	GAC2
FGR	7.81625e-33	1.32619	1	1	1.29672e-28	GAC2
ZNF208	7.8521e-33	0.934739	1	1	1.30266e-28	GAC2
CR1	8.2694e-33	2.5279	1	1	1.37189e-28	GAC2
SNED1	8.69303e-33	0.794166	1	1	1.44217e-28	GAC2
NPR3	8.75326e-33	3.34887	1	1	1.45217e-28	GAC2
WBP1L	8.75483e-33	0.703349	1	1	1.45243e-28	GAC2
EVI2A	9.39744e-33	1.7207	1	1	1.55903e-28	GAC2
SPI1	9.5992e-33	1.37294	1	1	1.59251e-28	GAC2
OMD	9.79891e-33	3.78139	1	1	1.62564e-28	GAC2
DIRC3	1.02254e-32	1.00481	1	1	1.69639e-28	GAC2
ZNF843	1.2122e-32	0.659009	1	1	2.01104e-28	GAC2
PXDC1	1.24711e-32	0.992419	1	1	2.06896e-28	GAC2
AGTR1	1.32973e-32	2.05544	1	1	2.20603e-28	GAC2
SYT3	1.35592e-32	3.97045	1	1	2.24947e-28	GAC2
FAM126A	1.35746e-32	1.17757	1	1	2.25203e-28	GAC2
LAMP5	1.40622e-32	3.12743	1	1	2.33292e-28	GAC2
ST8SIA1	1.41622e-32	1.76516	1	1	2.34951e-28	GAC2
SPON2	1.51981e-32	1.30126	1	1	2.52137e-28	GAC2
EBF4	1.58554e-32	0.828237	1	1	2.63042e-28	GAC2
SEMA6B	1.64247e-32	1.02409	1	1	2.72486e-28	GAC2
SDK1	1.78751e-32	1.45398	1	1	2.96548e-28	GAC2
ITPR1	1.80016e-32	1.53123	1	1	2.98646e-28	GAC2
FAT3	1.88864e-32	1.43456	1	1	3.13325e-28	GAC2
PHACTR1	2.10198e-32	1.27486	1	1	3.48719e-28	GAC2
ZBTB46	2.16203e-32	0.903821	1	1	3.58681e-28	GAC2
LRRC25	2.22378e-32	1.66675	1	1	3.68924e-28	GAC2
TRIM46	2.23948e-32	0.998054	1	1	3.7153e-28	GAC2
MPPED2	2.28176e-32	1.46137	1	1	3.78544e-28	GAC2
TNXB	2.30343e-32	1.68809	1	1	3.82139e-28	GAC2
JPH2	2.33608e-32	1.25737	1	1	3.87555e-28	GAC2
TSPAN9	2.6328e-32	0.96494	1	1	4.36781e-28	GAC2
TMEM86A	2.67008e-32	0.818142	1	1	4.42966e-28	GAC2
GIMAP8	2.7851e-32	1.49857	1	1	4.62048e-28	GAC2
BNC1	2.88458e-32	4.83051	1	1	4.78553e-28	GAC2
CHN1	3.0301e-32	1.52972	1	1	5.02694e-28	GAC2
MS4A7	3.05146e-32	1.96074	1	1	5.06237e-28	GAC2
CD37	3.07297e-32	1.84871	1	1	5.09805e-28	GAC2
NOVA2	3.09463e-32	1.73461	1	1	5.13398e-28	GAC2
SLC6A1	3.18278e-32	1.40149	1	1	5.28023e-28	GAC2
NID1	3.18278e-32	0.997864	1	1	5.28024e-28	GAC2
SH3BP5	3.20521e-32	1.04362	1	1	5.31744e-28	GAC2
ALDH1A3	3.29649e-32	1.68057	1	1	5.46888e-28	GAC2
CD86	3.36665e-32	1.17979	1	1	5.58527e-28	GAC2
RERG	3.48688e-32	1.60859	1	1	5.78473e-28	GAC2
SLA	3.68818e-32	1.67687	1	1	6.11869e-28	GAC2
LURAP1	3.87976e-32	0.647728	1	1	6.43651e-28	GAC2
SVEP1	4.0686e-32	1.45334	1	1	6.74981e-28	GAC2
CCDC102B	4.24333e-32	2.15333	1	1	7.03969e-28	GAC2
PTGER3	4.36394e-32	1.89964	1	1	7.23978e-28	GAC2
GNG2	4.36394e-32	1.47544	1	1	7.23978e-28	GAC2
SAMD4A	4.55127e-32	1.31131	1	1	7.55055e-28	GAC2
GNG11	4.6479e-32	1.54462	1	1	7.71087e-28	GAC2
PDZD4	4.68053e-32	1.76993	1	1	7.76499e-28	GAC2
CADM1	5.05524e-32	0.935539	1	1	8.38665e-28	GAC2
DCHS1	5.5366e-32	1.18089	1	1	9.18522e-28	GAC2
APOE	5.73362e-32	1.7732	1	1	9.51208e-28	GAC2
ATP2B4	5.73362e-32	1.53031	1	1	9.51208e-28	GAC2
HAVCR2	6.36743e-32	1.14574	1	1	1.05636e-27	GAC2
APBB1IP	6.36743e-32	1.06818	1	1	1.05636e-27	GAC2
HAPLN3	6.68656e-32	1.06885	1	1	1.1093e-27	GAC2
TMCC2	7.37322e-32	2.31557	1	1	1.22322e-27	GAC2
TREM2	7.37322e-32	1.8018	1	1	1.22322e-27	GAC2
ADD2	7.37565e-32	0.928021	1	1	1.22362e-27	GAC2
SH3PXD2B	8.8394e-32	0.962468	1	1	1.46646e-27	GAC2
ARHGAP25	8.90124e-32	1.26498	1	1	1.47672e-27	GAC2
TCF7L1	9.28136e-32	0.934392	1	1	1.53978e-27	GAC2
TMTC1	9.54369e-32	1.29035	1	1	1.5833e-27	GAC2
GPR161	1.02322e-31	0.884049	1	1	1.69752e-27	GAC2
DPT	1.06687e-31	2.41365	1	1	1.76993e-27	GAC2
ADAMTSL4	1.08183e-31	1.1257	1	1	1.79475e-27	GAC2
CNN1	1.17605e-31	2.31982	1	1	1.95106e-27	GAC2
CYYR1	1.19252e-31	1.17546	1	1	1.9784e-27	GAC2
ALOX5AP	1.27841e-31	1.89226	1	1	2.12088e-27	GAC2
CMKLR1	1.27841e-31	1.25877	1	1	2.12088e-27	GAC2
KCNA1	1.27894e-31	1.1836	1	1	2.12176e-27	GAC2
KIFC3	1.28733e-31	0.910438	1	1	2.13568e-27	GAC2
LAMC1	1.42877e-31	0.982762	1	1	2.37033e-27	GAC2
FAM171B	1.44875e-31	1.84185	1	1	2.40348e-27	GAC2
HCK	1.46903e-31	1.42159	1	1	2.43712e-27	GAC2
HTRA4	1.65073e-31	0.989374	1	1	2.73855e-27	GAC2
CD72	1.67617e-31	1.55929	1	1	2.78077e-27	GAC2
TTC28	1.73534e-31	1.02221	1	1	2.87893e-27	GAC2
FHL3	1.83435e-31	0.912001	1	1	3.04319e-27	GAC2
LOXL1	1.85997e-31	1.61712	1	1	3.08569e-27	GAC2
RTN1	2.00735e-31	2.07985	1	1	3.33019e-27	GAC2
FAM229B	2.09257e-31	1.33907	1	1	3.47157e-27	GAC2
PEA15	2.10711e-31	0.91478	1	1	3.4957e-27	GAC2
KLHL6	2.12176e-31	0.968757	1	1	3.52e-27	GAC2
PINLYP	2.16632e-31	1.44162	1	1	3.59392e-27	GAC2
PDE2A	2.19653e-31	1.69599	1	1	3.64405e-27	GAC2
RCSD1	2.2118e-31	1.5209	1	1	3.66937e-27	GAC2
WTIP	2.27392e-31	0.739455	1	1	3.77243e-27	GAC2
TNFSF13B	2.32164e-31	1.78501	1	1	3.85161e-27	GAC2
TMEM59L	2.32785e-31	2.18814	1	1	3.86191e-27	GAC2
NLRP3	2.4201e-31	1.81335	1	1	4.01494e-27	GAC2
RFTN2	2.62961e-31	0.600164	1	1	4.36252e-27	GAC2
ARMC9	2.64786e-31	0.994241	1	1	4.3928e-27	GAC2
FCGR2A	2.76004e-31	1.60193	1	1	4.5789e-27	GAC2
SPSB1	2.76004e-31	0.864803	1	1	4.5789e-27	GAC2
MOV10L1	2.79293e-31	1.21867	1	1	4.63348e-27	GAC2
IL10RA	2.83743e-31	1.3962	1	1	4.7073e-27	GAC2
FAM124B	2.87623e-31	1.66805	1	1	4.77166e-27	GAC2
BCL6	3.08277e-31	1.28204	1	1	5.11432e-27	GAC2
HSPG2	3.32612e-31	1.52374	1	1	5.51803e-27	GAC2
PPP2R2B	3.37086e-31	1.07474	1	1	5.59226e-27	GAC2
ZNF835	3.41001e-31	1.20473	1	1	5.65721e-27	GAC2
GPR4	3.44295e-31	0.858499	1	1	5.71185e-27	GAC2
HK3	3.49081e-31	1.31677	1	1	5.79125e-27	GAC2
MS4A4A	3.51499e-31	1.7649	1	1	5.83136e-27	GAC2
SHC4	3.58845e-31	0.980068	1	1	5.95324e-27	GAC2
MAGEH1	3.58852e-31	1.11585	1	1	5.95336e-27	GAC2
FYN	3.76611e-31	1.20983	1	1	6.24797e-27	GAC2
KIAA1755	4.11936e-31	1.63605	1	1	6.83401e-27	GAC2
PIP4K2A	4.20544e-31	0.728047	1	1	6.97682e-27	GAC2
RUSC2	4.383e-31	0.978483	1	1	7.27139e-27	GAC2
KCNJ5	4.44124e-31	1.17216	1	1	7.36802e-27	GAC2
HACD4	4.56799e-31	0.978724	1	1	7.5783e-27	GAC2
LYNX1	4.66338e-31	0.807355	1	1	7.73654e-27	GAC2
TLN1	4.8937e-31	0.920332	1	1	8.11864e-27	GAC2
CHST10	4.8937e-31	0.625175	1	1	8.11864e-27	GAC2
FKBP7	5.17078e-31	1.29378	1	1	8.57832e-27	GAC2
PLAT	5.24244e-31	1.60042	1	1	8.69721e-27	GAC2
VSIG4	5.7725e-31	1.84077	1	1	9.57658e-27	GAC2
WAS	5.81234e-31	1.16187	1	1	9.64267e-27	GAC2
TNS2	5.97443e-31	0.951911	1	1	9.91157e-27	GAC2
LAT2	6.26895e-31	0.966437	1	1	1.04002e-26	GAC2
PRRX2	6.48811e-31	1.04053	1	1	1.07638e-26	GAC2
KLF17	6.66854e-31	1.08435	1	1	1.10631e-26	GAC2
TLL1	6.82778e-31	2.49798	1	1	1.13273e-26	GAC2
ESAM	6.85469e-31	1.10205	1	1	1.13719e-26	GAC2
KCNMB1	7.04561e-31	1.36596	1	1	1.16887e-26	GAC2
ZNF25	7.19226e-31	0.897699	1	1	1.1932e-26	GAC2
IGFBP6	7.49471e-31	2.05863	1	1	1.24337e-26	GAC2
ACVR1	7.9177e-31	0.575862	1	1	1.31355e-26	GAC2
C1QTNF3	8.138e-31	1.3673	1	1	1.35009e-26	GAC2
TLR6	8.71565e-31	1.04847	1	1	1.44593e-26	GAC2
TGFB2	8.95805e-31	3.47225	1	1	1.48614e-26	GAC2
FLT1	9.52801e-31	1.07993	1	1	1.5807e-26	GAC2
CYTH4	9.79274e-31	1.15325	1	1	1.62462e-26	GAC2
KCNN3	1.0487e-30	1.27887	1	1	1.73979e-26	GAC2
FRMD4A	1.0559e-30	0.879949	1	1	1.75174e-26	GAC2
IGFBP3	1.06316e-30	1.67111	1	1	1.76377e-26	GAC2
MARCO	1.15311e-30	2.55415	1	1	1.91302e-26	GAC2
PLXND1	1.17007e-30	0.84571	1	1	1.94114e-26	GAC2
GUCA1A	1.19458e-30	0.990954	1	1	1.98181e-26	GAC2
SLC16A2	1.20253e-30	0.627948	1	1	1.99499e-26	GAC2
ADGRB3	1.21774e-30	2.04044	1	1	2.02023e-26	GAC2
MMP9	1.2529e-30	2.13401	1	1	2.07856e-26	GAC2
SCARF1	1.2529e-30	0.777642	1	1	2.07856e-26	GAC2
PURG	1.27324e-30	2.04754	1	1	2.11231e-26	GAC2
TRPC6	1.28764e-30	1.15812	1	1	2.1362e-26	GAC2
FAM13C	1.36933e-30	1.62039	1	1	2.27172e-26	GAC2
CD4	1.43643e-30	1.26574	1	1	2.38303e-26	GAC2
LRRK2	1.45616e-30	1.50648	1	1	2.41577e-26	GAC2
GPX3	1.46617e-30	2.34721	1	1	2.43237e-26	GAC2
FCGR1B	1.54481e-30	1.92516	1	1	2.56284e-26	GAC2
SUGCT	1.56979e-30	1.47003	1	1	2.60427e-26	GAC2
GPR173	1.61324e-30	0.73485	1	1	2.67636e-26	GAC2
SERPINH1	1.64661e-30	1.01741	1	1	2.73173e-26	GAC2
NFATC1	1.64661e-30	0.951961	1	1	2.73173e-26	GAC2
COL13A1	1.65789e-30	0.959725	1	1	2.75043e-26	GAC2
SOX11	1.69121e-30	1.70166	1	1	2.80572e-26	GAC2
CYGB	1.69217e-30	1.20005	1	1	2.80732e-26	GAC2
ELMO1	1.70376e-30	0.922779	1	1	2.82654e-26	GAC2
BEND5	1.74963e-30	1.1037	1	1	2.90263e-26	GAC2
NUMBL	1.78709e-30	0.899476	1	1	2.96478e-26	GAC2
CSPG4	1.9002e-30	1.18593	1	1	3.15243e-26	GAC2
ICAM1	1.9132e-30	1.2297	1	1	3.17399e-26	GAC2
AVPR1A	1.92628e-30	2.67271	1	1	3.1957e-26	GAC2
BCHE	1.93649e-30	2.34578	1	1	3.21263e-26	GAC2
CAV2	1.99306e-30	1.6561	1	1	3.30649e-26	GAC2
PARVG	2.03422e-30	1.14596	1	1	3.37478e-26	GAC2
SSTR2	2.16284e-30	4.03897	1	1	3.58816e-26	GAC2
DPYSL4	2.25142e-30	1.72568	1	1	3.73511e-26	GAC2
ARHGAP30	2.33106e-30	1.40056	1	1	3.86722e-26	GAC2
KIF5A	2.39482e-30	1.10753	1	1	3.97301e-26	GAC2
ITGAV	2.76319e-30	1.11942	1	1	4.58413e-26	GAC2
PAK3	2.78064e-30	1.81985	1	1	4.61309e-26	GAC2
F13A1	2.78204e-30	2.5416	1	1	4.6154e-26	GAC2
PIK3R6	2.78204e-30	0.645309	1	1	4.6154e-26	GAC2
KCNQ5	2.93572e-30	1.77507	1	1	4.87036e-26	GAC2
TREM1	2.93749e-30	3.88348	1	1	4.8733e-26	GAC2
MNDA	3.039e-30	1.96477	1	1	5.0417e-26	GAC2
CD53	3.3195e-30	1.43152	1	1	5.50704e-26	GAC2
RGL1	3.41087e-30	0.968385	1	1	5.65863e-26	GAC2
HS3ST3B1	3.50473e-30	0.758122	1	1	5.81435e-26	GAC2
XIRP1	3.57252e-30	1.29294	1	1	5.9268e-26	GAC2
TBXA2R	3.57681e-30	0.896102	1	1	5.93392e-26	GAC2
TPM2	3.88012e-30	1.66606	1	1	6.43713e-26	GAC2
GJC1	3.90652e-30	1.3717	1	1	6.48092e-26	GAC2
EXTL1	3.96723e-30	1.56965	1	1	6.58164e-26	GAC2
RHOQ	4.59645e-30	0.848423	1	1	7.62551e-26	GAC2
SPP1	4.78704e-30	2.20587	1	1	7.9417e-26	GAC2
GIMAP6	5.01933e-30	1.52856	1	1	8.32706e-26	GAC2
PLAU	5.19206e-30	1.65357	1	1	8.61363e-26	GAC2
EDIL3	5.22731e-30	1.04176	1	1	8.6721e-26	GAC2
SCN3B	5.31845e-30	2.31044	1	1	8.82331e-26	GAC2
TMEM255A	5.38715e-30	1.80879	1	1	8.93728e-26	GAC2
HSPB7	5.55542e-30	1.77797	1	1	9.21645e-26	GAC2
DNAJC5B	6.06146e-30	0.903619	1	1	1.0056e-25	GAC2
APOC1	6.06576e-30	2.07366	1	1	1.00631e-25	GAC2
GIMAP1	6.35956e-30	1.09721	1	1	1.05505e-25	GAC2
ST8SIA4	6.80392e-30	1.23659	1	1	1.12877e-25	GAC2
SLC8A1	8.21884e-30	1.15271	1	1	1.3635e-25	GAC2
SGTB	8.33041e-30	1.00177	1	1	1.38202e-25	GAC2
SFRP1	8.4946e-30	2.2293	1	1	1.40925e-25	GAC2
SOX5	9.32683e-30	0.904093	1	1	1.54732e-25	GAC2
IGFBP7	9.40473e-30	1.18244	1	1	1.56024e-25	GAC2
STAC	9.54846e-30	0.893977	1	1	1.58409e-25	GAC2
ENPEP	9.79254e-30	1.46945	1	1	1.62458e-25	GAC2
CNIH3	1.03344e-29	1.41101	1	1	1.71448e-25	GAC2
SIGLEC1	1.09796e-29	1.83702	1	1	1.82152e-25	GAC2
CD14	1.10538e-29	1.57802	1	1	1.83382e-25	GAC2
SNX18	1.11284e-29	0.878158	1	1	1.8462e-25	GAC2
VWF	1.13552e-29	1.39214	1	1	1.88383e-25	GAC2
MEIS2	1.14318e-29	1.78606	1	1	1.89654e-25	GAC2
LCP2	1.15867e-29	1.78044	1	1	1.92223e-25	GAC2
RORA	1.15867e-29	0.882562	1	1	1.92223e-25	GAC2
KATNAL1	1.17435e-29	1.02555	1	1	1.94825e-25	GAC2
WNT2	1.23094e-29	1.49553	1	1	2.04213e-25	GAC2
FOXS1	1.23094e-29	1.02395	1	1	2.04213e-25	GAC2
USP51	1.30755e-29	0.74208	1	1	2.16922e-25	GAC2
DTX3	1.33431e-29	0.934293	1	1	2.21363e-25	GAC2
SLC37A2	1.33431e-29	0.620841	1	1	2.21363e-25	GAC2
GPSM3	1.55712e-29	0.88944	1	1	2.58325e-25	GAC2
SUSD6	1.75691e-29	0.707308	1	1	2.91471e-25	GAC2
NOG	1.76868e-29	2.26678	1	1	2.93425e-25	GAC2
OLFML2A	1.7926e-29	1.18222	1	1	2.97392e-25	GAC2
STEAP4	1.829e-29	2.02516	1	1	3.03432e-25	GAC2
PDZRN4	1.84854e-29	2.07642	1	1	3.06672e-25	GAC2
ZNF385B	1.89837e-29	6.96668	1	1	3.14939e-25	GAC2
EPYC	1.92752e-29	6.25522	1	1	3.19775e-25	GAC2
TLR1	1.95574e-29	1.50035	1	1	3.24457e-25	GAC2
KIAA1614	1.96888e-29	0.623262	1	1	3.26638e-25	GAC2
PTPN14	1.98211e-29	0.969687	1	1	3.28833e-25	GAC2
ILK	1.99543e-29	0.772887	1	1	3.31042e-25	GAC2
PIK3CD	2.06337e-29	1.20344	1	1	3.42314e-25	GAC2
CYBB	2.22103e-29	1.50615	1	1	3.68468e-25	GAC2
GPR84	2.31195e-29	1.82589	1	1	3.83553e-25	GAC2
NCF2	2.42281e-29	1.79946	1	1	4.01945e-25	GAC2
FCN1	2.48848e-29	1.52723	1	1	4.12839e-25	GAC2
KIF3C	2.59032e-29	0.709034	1	1	4.29735e-25	GAC2
GREB1	2.80656e-29	1.67127	1	1	4.65609e-25	GAC2
ADAMTSL3	3.14386e-29	0.978541	1	1	5.21567e-25	GAC2
RASSF4	3.20746e-29	1.03824	1	1	5.32118e-25	GAC2
MILR1	3.29421e-29	2.09078	1	1	5.4651e-25	GAC2
SMARCD3	3.33846e-29	0.90965	1	1	5.5385e-25	GAC2
GPRC5B	3.45166e-29	1.07022	1	1	5.72631e-25	GAC2
BAALC	3.49429e-29	1.89494	1	1	5.79702e-25	GAC2
CCL21	3.61651e-29	2.12785	1	1	5.99979e-25	GAC2
TGFB1	3.61658e-29	1.06251	1	1	5.9999e-25	GAC2
GAP43	3.64259e-29	3.23091	1	1	6.04306e-25	GAC2
FBXO32	3.66512e-29	1.53104	1	1	6.08043e-25	GAC2
TFEC	4.05036e-29	1.37531	1	1	6.71954e-25	GAC2
CORIN	4.10467e-29	2.37116	1	1	6.80965e-25	GAC2
PHLDB1	4.15971e-29	0.678361	1	1	6.90095e-25	GAC2
UST	4.32923e-29	0.596917	1	1	7.1822e-25	GAC2
UBTD1	4.32924e-29	0.837792	1	1	7.18221e-25	GAC2
FAM78A	4.47574e-29	1.14416	1	1	7.42526e-25	GAC2
ADPRH	4.50563e-29	0.846048	1	1	7.47484e-25	GAC2
IL21R	4.566e-29	1.32423	1	1	7.57499e-25	GAC2
[truncated: 3,677 more rows]
