# Supplementary material for: Machine learning-based glycolysis-associated molecular classification reveals differences in prognosis, TME, and immunotherapy for colorectal cancer patients
Source: Front Immunol. 2023 May 5;14:1181985. doi: 10.3389/fimmu.2023.1181985 (PMC10203873; doi:10.3389/fimmu.2023.1181985)
Supplement: Supplementary file 9 [file Table_4.xlsx]

## Sheet: Table S4
Table S4：Markers of single cell in GAC subtype
gene	p_val	avg_log2FC	pct.1	pct.2	p_val_adj	cluster
FABP1	0	2.71879	0.69	0.168	0	Epithelial-G1
KRT18	0	2.21164	0.982	0.384	0	Epithelial-G1
EPCAM	0	2.14469	0.939	0.27	0	Epithelial-G1
PHGR1	0	2.09288	0.901	0.208	0	Epithelial-G1
GPX2	0	2.07371	0.909	0.221	0	Epithelial-G1
CD24	0	2.01626	0.937	0.26	0	Epithelial-G1
KRT8	0	1.9934	0.978	0.394	0	Epithelial-G1
ELF3	0	1.99038	0.925	0.242	0	Epithelial-G1
PIGR	0	1.98357	0.625	0.126	0	Epithelial-G1
CLDN4	0	1.96774	0.934	0.361	0	Epithelial-G1
CKB	0	1.95416	0.657	0.17	0	Epithelial-G1
SPINK1	0	1.89628	0.747	0.133	0	Epithelial-G1
CLDN3	0	1.89337	0.949	0.274	0	Epithelial-G1
GDF15	0	1.82886	0.83	0.214	0	Epithelial-G1
PERP	0	1.79218	0.919	0.303	0	Epithelial-G1
TSPAN8	0	1.71	0.918	0.251	0	Epithelial-G1
ID1	0	1.70686	0.741	0.189	0	Epithelial-G1
DPEP1	0	1.61199	0.744	0.054	0	Epithelial-G1
AREG	0	1.61052	0.864	0.363	0	Epithelial-G1
PHLDA2	0	1.57975	0.897	0.36	0	Epithelial-G1
LGALS4	0	1.56498	0.937	0.269	0	Epithelial-G1
SFN	0	1.55455	0.819	0.18	0	Epithelial-G1
GGH	0	1.53758	0.786	0.127	0	Epithelial-G1
OLFM4	0	1.51769	0.521	0.081	0	Epithelial-G1
MGST1	0	1.49467	0.84	0.171	0	Epithelial-G1
FXYD3	0	1.49151	0.888	0.287	0	Epithelial-G1
CEACAM6	0	1.43213	0.782	0.129	0	Epithelial-G1
PRDX5	0	1.42861	0.948	0.592	0	Epithelial-G1
CD9	0	1.40466	0.898	0.346	0	Epithelial-G1
PRAP1	0	1.39784	0.739	0.078	0	Epithelial-G1
SLC25A5	0	1.37622	0.923	0.613	0	Epithelial-G1
DSTN	0	1.34628	0.928	0.419	0	Epithelial-G1
CEACAM5	0	1.33582	0.861	0.186	0	Epithelial-G1
FERMT1	0	1.31088	0.763	0.086	0	Epithelial-G1
LGALS3	0	1.29617	0.943	0.548	0	Epithelial-G1
AHCY	0	1.29429	0.822	0.194	0	Epithelial-G1
IGF2	0	1.28709	0.177	0.048	0	Epithelial-G1
LCN2	0	1.28145	0.758	0.203	0	Epithelial-G1
CLDN7	0	1.27984	0.868	0.192	0	Epithelial-G1
PPDPF	0	1.26627	0.979	0.68	0	Epithelial-G1
SLC12A2	0	1.25661	0.787	0.169	0	Epithelial-G1
EDN1	0	1.22102	0.604	0.111	0	Epithelial-G1
KRT19	0	1.20797	0.927	0.284	0	Epithelial-G1
RPS21	0	1.2054	0.993	0.91	0	Epithelial-G1
NQO1	0	1.19026	0.782	0.149	0	Epithelial-G1
TM4SF1	0	1.1856	0.807	0.24	0	Epithelial-G1
ASCL2	0	1.17381	0.702	0.072	0	Epithelial-G1
SMIM22	0	1.16317	0.869	0.165	0	Epithelial-G1
TMEM141	0	1.15232	0.831	0.273	0	Epithelial-G1
EIF6	0	1.14686	0.886	0.391	0	Epithelial-G1
SOX4	0	1.14031	0.815	0.255	0	Epithelial-G1
MISP	0	1.13754	0.792	0.138	0	Epithelial-G1
PPA1	0	1.13505	0.907	0.46	0	Epithelial-G1
MPST	0	1.12968	0.856	0.237	0	Epithelial-G1
SLC25A6	0	1.1203	0.959	0.81	0	Epithelial-G1
IFI27	0	1.11368	0.941	0.353	0	Epithelial-G1
PRAC1	0	1.10964	0.51	0.053	0	Epithelial-G1
FGGY	0	1.10362	0.443	0.045	0	Epithelial-G1
PLPP2	0	1.1011	0.787	0.136	0	Epithelial-G1
RPL8	0	1.09981	0.998	0.986	0	Epithelial-G1
HMGA1	0	1.08728	0.869	0.358	0	Epithelial-G1
S100A14	0	1.08445	0.818	0.186	0	Epithelial-G1
MT-CO2	0	1.0801	0.99	0.994	0	Epithelial-G1
MT-ND1	0	1.07119	0.97	0.971	0	Epithelial-G1
CYC1	0	1.06098	0.868	0.346	0	Epithelial-G1
PCBD1	0	1.0548	0.856	0.272	0	Epithelial-G1
MYC	0	1.05171	0.744	0.189	0	Epithelial-G1
HES1	0	1.05142	0.642	0.2	0	Epithelial-G1
GSTP1	0	1.0385	0.953	0.618	0	Epithelial-G1
ZFAS1	0	1.03232	0.947	0.627	0	Epithelial-G1
CDX1	0	1.02639	0.77	0.12	0	Epithelial-G1
TIMM13	0	1.02094	0.898	0.373	0	Epithelial-G1
COX5B	0	1.00894	0.967	0.671	0	Epithelial-G1
MT-CO3	0	1.00629	0.989	0.993	0	Epithelial-G1
GPRC5A	0	1.00458	0.805	0.194	0	Epithelial-G1
C10orf99	0	1.00435	0.575	0.026	0	Epithelial-G1
PHB	0	1.00314	0.867	0.335	0	Epithelial-G1
RPL7	0	0.998391	0.987	0.984	0	Epithelial-G1
SDC4	0	0.996066	0.743	0.205	0	Epithelial-G1
SPINT2	0	0.995636	0.893	0.318	0	Epithelial-G1
RRBP1	0	0.9955	0.828	0.288	0	Epithelial-G1
KRT20	0	0.986386	0.55	0.073	0	Epithelial-G1
RBCK1	0	0.982811	0.827	0.304	0	Epithelial-G1
EIF2S2	0	0.981549	0.878	0.393	0	Epithelial-G1
TNFRSF12A	0	0.979214	0.791	0.225	0	Epithelial-G1
PDCD5	0	0.975305	0.858	0.318	0	Epithelial-G1
ATP5G3	0	0.974079	0.921	0.594	0	Epithelial-G1
TXN	0	0.971366	0.965	0.648	0	Epithelial-G1
PSMA7	0	0.967739	0.93	0.687	0	Epithelial-G1
PPP1R1B	0	0.965857	0.725	0.124	0	Epithelial-G1
IFITM3	0	0.965803	0.935	0.448	0	Epithelial-G1
S100A6	0	0.960838	0.998	0.899	0	Epithelial-G1
KLF5	0	0.960437	0.761	0.156	0	Epithelial-G1
COX5A	0	0.959328	0.913	0.541	0	Epithelial-G1
TKT	0	0.957435	0.846	0.354	0	Epithelial-G1
PRSS3	0	0.95269	0.828	0.154	0	Epithelial-G1
MT-ND4	0	0.949491	0.985	0.992	0	Epithelial-G1
RND3	0	0.947992	0.722	0.167	0	Epithelial-G1
VIL1	0	0.946056	0.742	0.093	0	Epithelial-G1
FAM84A	0	0.929777	0.678	0.1	0	Epithelial-G1
CDH17	0	0.927701	0.724	0.107	0	Epithelial-G1
GGCT	0	0.925518	0.789	0.216	0	Epithelial-G1
RPS18	0	0.918537	1	0.996	0	Epithelial-G1
MT-ATP6	0	0.917103	0.978	0.985	0	Epithelial-G1
PFDN4	0	0.911274	0.829	0.255	0	Epithelial-G1
S100A10	0	0.909483	0.972	0.731	0	Epithelial-G1
PRDX2	0	0.907721	0.899	0.453	0	Epithelial-G1
RAB25	0	0.907714	0.795	0.145	0	Epithelial-G1
ACTG1	0	0.907129	0.979	0.887	0	Epithelial-G1
H2AFJ	0	0.90363	0.859	0.361	0	Epithelial-G1
PDLIM1	0	0.898552	0.838	0.243	0	Epithelial-G1
ADIRF	0	0.897596	0.62	0.13	0	Epithelial-G1
MT-CYB	0	0.896544	0.974	0.98	0	Epithelial-G1
IMPDH2	0	0.89253	0.8	0.251	0	Epithelial-G1
NME1	0	0.891338	0.812	0.308	0	Epithelial-G1
CAMK2N1	0	0.888969	0.75	0.157	0	Epithelial-G1
ATP5G1	0	0.887955	0.849	0.371	0	Epithelial-G1
SLPI	0	0.887797	0.673	0.142	0	Epithelial-G1
EBPL	0	0.881451	0.801	0.229	0	Epithelial-G1
MRPL12	0	0.875353	0.815	0.266	0	Epithelial-G1
CDX2	0	0.87507	0.612	0.06	0	Epithelial-G1
SELENBP1	0	0.874968	0.497	0.06	0	Epithelial-G1
TSPAN6	0	0.874284	0.693	0.077	0	Epithelial-G1
C19orf33	0	0.870119	0.765	0.176	0	Epithelial-G1
TRIM31	0	0.86192	0.614	0.103	0	Epithelial-G1
RPL36	0	0.858143	0.999	0.97	0	Epithelial-G1
LCN15	0	0.850478	0.189	0.016	0	Epithelial-G1
TPM1	0	0.847824	0.855	0.244	0	Epithelial-G1
NCOA7	0	0.847092	0.733	0.22	0	Epithelial-G1
RPL7A	0	0.845322	0.991	0.957	0	Epithelial-G1
C8orf4	0	0.841175	0.432	0.109	0	Epithelial-G1
TMEM54	0	0.837688	0.779	0.17	0	Epithelial-G1
SNRPE	0	0.833505	0.886	0.44	0	Epithelial-G1
FAM195A	0	0.83276	0.774	0.182	0	Epithelial-G1
KRTCAP3	0	0.831657	0.723	0.112	0	Epithelial-G1
TRIB3	0	0.829213	0.522	0.063	0	Epithelial-G1
CHMP4B	0	0.826454	0.861	0.365	0	Epithelial-G1
UBE2C	0	0.825509	0.326	0.063	0	Epithelial-G1
C1QBP	0	0.824822	0.843	0.383	0	Epithelial-G1
RPS7	0	0.81969	0.984	0.973	0	Epithelial-G1
RPLP0	0	0.819351	0.988	0.948	0	Epithelial-G1
MT-ND2	0	0.814617	0.981	0.988	0	Epithelial-G1
RANBP1	0	0.814231	0.863	0.446	0	Epithelial-G1
PAICS	0	0.811621	0.673	0.135	0	Epithelial-G1
ERGIC3	0	0.804898	0.874	0.434	0	Epithelial-G1
SOX9	0	0.803057	0.674	0.126	0	Epithelial-G1
FAM3D	0	0.802078	0.674	0.139	0	Epithelial-G1
TUBA1C	0	0.798568	0.825	0.31	0	Epithelial-G1
ANXA4	0	0.797504	0.787	0.229	0	Epithelial-G1
RPS2	0	0.793939	0.999	0.994	0	Epithelial-G1
RAC1	0	0.792961	0.929	0.624	0	Epithelial-G1
RCN1	0	0.790901	0.737	0.183	0	Epithelial-G1
GPR160	0	0.787884	0.667	0.119	0	Epithelial-G1
UQCRH	0	0.787028	0.939	0.69	0	Epithelial-G1
AGPAT2	0	0.786695	0.821	0.269	0	Epithelial-G1
SNRPB	0	0.785808	0.898	0.578	0	Epithelial-G1
PRDX4	0	0.784299	0.825	0.317	0	Epithelial-G1
LSM7	0	0.78347	0.912	0.473	0	Epithelial-G1
FBL	0	0.782594	0.846	0.361	0	Epithelial-G1
RPL37A	0	0.780957	0.997	0.96	0	Epithelial-G1
EPHA2	0	0.779623	0.657	0.138	0	Epithelial-G1
PKP3	0	0.775932	0.738	0.127	0	Epithelial-G1
LSM4	0	0.774459	0.853	0.372	0	Epithelial-G1
ATP1B1	0	0.772501	0.804	0.242	0	Epithelial-G1
PCK1	0	0.770237	0.355	0.032	0	Epithelial-G1
MDH2	0	0.766685	0.864	0.404	0	Epithelial-G1
MRPS26	0	0.765536	0.745	0.198	0	Epithelial-G1
PGRMC1	0	0.763575	0.774	0.214	0	Epithelial-G1
ANXA3	0	0.76264	0.639	0.112	0	Epithelial-G1
C20orf24	0	0.76239	0.846	0.396	0	Epithelial-G1
DBI	0	0.76197	0.928	0.616	0	Epithelial-G1
EBP	0	0.760343	0.751	0.237	0	Epithelial-G1
ALDH2	0	0.758162	0.756	0.192	0	Epithelial-G1
UQCRQ	0	0.753718	0.935	0.588	0	Epithelial-G1
HIST1H4C	0	0.753445	0.625	0.222	0	Epithelial-G1
KRT23	0	0.750452	0.456	0.029	0	Epithelial-G1
IGFBP2	0	0.747413	0.661	0.158	0	Epithelial-G1
LINC00493	0	0.747338	0.867	0.366	0	Epithelial-G1
DCTPP1	0	0.747075	0.752	0.192	0	Epithelial-G1
MLEC	0	0.745284	0.787	0.287	0	Epithelial-G1
CRLS1	0	0.742323	0.729	0.176	0	Epithelial-G1
SH3YL1	0	0.741036	0.761	0.16	0	Epithelial-G1
NDUFAB1	0	0.738115	0.852	0.396	0	Epithelial-G1
ZNF703	0	0.736167	0.665	0.127	0	Epithelial-G1
FHL2	0	0.731531	0.756	0.189	0	Epithelial-G1
CDH1	0	0.730177	0.736	0.132	0	Epithelial-G1
CLTA	0	0.730039	0.885	0.436	0	Epithelial-G1
SCD	0	0.728741	0.596	0.141	0	Epithelial-G1
MARCKSL1	0	0.724999	0.888	0.397	0	Epithelial-G1
ARL14	0	0.722654	0.496	0.097	0	Epithelial-G1
RPS5	0	0.722451	0.992	0.962	0	Epithelial-G1
RHOB	0	0.719828	0.835	0.386	0	Epithelial-G1
LDHB	0	0.718929	0.841	0.552	0	Epithelial-G1
CST3	0	0.71644	0.942	0.465	0	Epithelial-G1
PEBP1	0	0.716329	0.878	0.494	0	Epithelial-G1
NHP2	0	0.716253	0.857	0.368	0	Epithelial-G1
QPRT	0	0.716249	0.629	0.1	0	Epithelial-G1
PRELID3B	0	0.709402	0.816	0.274	0	Epithelial-G1
EEF1B2	0	0.709328	0.963	0.839	0	Epithelial-G1
CHCHD10	0	0.708379	0.861	0.426	0	Epithelial-G1
STOML2	0	0.707301	0.818	0.302	0	Epithelial-G1
LDLR	0	0.704172	0.703	0.182	0	Epithelial-G1
TMEM106C	0	0.703737	0.736	0.177	0	Epithelial-G1
ATP5B	0	0.703247	0.886	0.542	0	Epithelial-G1
RPS3	0	0.702377	0.996	0.988	0	Epithelial-G1
RPL39	0	0.701135	0.996	0.99	0	Epithelial-G1
COX6C	0	0.700694	0.95	0.704	0	Epithelial-G1
CISD3	0	0.70046	0.795	0.249	0	Epithelial-G1
CXCL1	0	0.699172	0.727	0.299	0	Epithelial-G1
RP11-357H14.17	0	0.699156	0.544	0.085	0	Epithelial-G1
CKS2	0	0.698181	0.811	0.372	0	Epithelial-G1
PLCB4	0	0.696879	0.53	0.039	0	Epithelial-G1
TINAGL1	0	0.696531	0.71	0.15	0	Epithelial-G1
LSR	0	0.696078	0.774	0.181	0	Epithelial-G1
GMDS	0	0.695462	0.719	0.16	0	Epithelial-G1
ITGA6	0	0.691761	0.717	0.147	0	Epithelial-G1
HES6	0	0.690407	0.568	0.115	0	Epithelial-G1
CXADR	0	0.690071	0.686	0.116	0	Epithelial-G1
PDHA1	0	0.689396	0.687	0.155	0	Epithelial-G1
ODC1	0	0.688548	0.814	0.35	0	Epithelial-G1
TSC22D1	0	0.688036	0.818	0.297	0	Epithelial-G1
CHCHD2	0	0.687416	0.954	0.833	0	Epithelial-G1
NAA20	0	0.686787	0.766	0.242	0	Epithelial-G1
ST14	0	0.686728	0.743	0.169	0	Epithelial-G1
LAD1	0	0.685578	0.697	0.117	0	Epithelial-G1
SRI	0	0.683752	0.865	0.419	0	Epithelial-G1
RPL13	0	0.681802	1	0.997	0	Epithelial-G1
RPL29	0	0.680969	0.995	0.975	0	Epithelial-G1
S100P	0	0.68085	0.783	0.214	0	Epithelial-G1
LLGL2	0	0.679308	0.698	0.142	0	Epithelial-G1
HULC	0	0.674943	0.226	0.007	0	Epithelial-G1
TCEB2	0	0.673439	0.967	0.706	0	Epithelial-G1
VDAC1	0	0.672843	0.878	0.454	0	Epithelial-G1
CDK4	0	0.6724	0.703	0.179	0	Epithelial-G1
UCHL3	0	0.671653	0.728	0.182	0	Epithelial-G1
POLR1D	0	0.671564	0.87	0.415	0	Epithelial-G1
COX7B	0	0.670693	0.937	0.645	0	Epithelial-G1
RNF43	0	0.668683	0.567	0.051	0	Epithelial-G1
NDUFB9	0	0.667019	0.887	0.485	0	Epithelial-G1
H1F0	0	0.666895	0.532	0.14	0	Epithelial-G1
ETHE1	0	0.66494	0.804	0.3	0	Epithelial-G1
MKKS	0	0.663079	0.746	0.231	0	Epithelial-G1
ANXA2	0	0.663058	0.921	0.582	0	Epithelial-G1
C6orf132	0	0.661534	0.654	0.104	0	Epithelial-G1
SLC39A4	0	0.659965	0.661	0.151	0	Epithelial-G1
MMP7	0	0.659608	0.278	0.099	0	Epithelial-G1
RPL12	0	0.659087	0.998	0.987	0	Epithelial-G1
LSM5	0	0.656971	0.85	0.383	0	Epithelial-G1
TMEM261	0	0.654387	0.776	0.245	0	Epithelial-G1
BIK	0	0.654214	0.656	0.137	0	Epithelial-G1
SNRPF	0	0.654172	0.866	0.423	0	Epithelial-G1
CES2	0	0.653348	0.518	0.089	0	Epithelial-G1
SPINT1	0	0.652553	0.713	0.147	0	Epithelial-G1
DNAJC15	0	0.652176	0.801	0.35	0	Epithelial-G1
COX4I1	0	0.651937	0.965	0.874	0	Epithelial-G1
JUP	0	0.651755	0.707	0.152	0	Epithelial-G1
TRIB1	0	0.648399	0.723	0.259	0	Epithelial-G1
HNF4A	0	0.647744	0.564	0.063	0	Epithelial-G1
TMC5	0	0.646289	0.6	0.101	0	Epithelial-G1
AP1S1	0	0.646128	0.759	0.227	0	Epithelial-G1
PPIA	0	0.645704	0.952	0.828	0	Epithelial-G1
STARD10	0	0.645036	0.722	0.173	0	Epithelial-G1
TRAP1	0	0.643977	0.641	0.117	0	Epithelial-G1
ROMO1	0	0.642409	0.882	0.417	0	Epithelial-G1
RPN2	0	0.640946	0.806	0.366	0	Epithelial-G1
ERBB3	0	0.64035	0.669	0.109	0	Epithelial-G1
VDAC2	0	0.639973	0.883	0.48	0	Epithelial-G1
C20orf27	0	0.639632	0.687	0.173	0	Epithelial-G1
XXbac-BPG32J3.19	0	0.639152	0.408	0.007	0	Epithelial-G1
CD151	0	0.638597	0.829	0.302	0	Epithelial-G1
MRPS35	0	0.637537	0.713	0.175	0	Epithelial-G1
NDUFB7	0	0.635004	0.918	0.486	0	Epithelial-G1
OLA1	0	0.634979	0.791	0.256	0	Epithelial-G1
TUFM	0	0.633829	0.851	0.416	0	Epithelial-G1
COX6A1	0	0.633005	0.935	0.707	0	Epithelial-G1
SRPK1	0	0.631976	0.716	0.17	0	Epithelial-G1
HSPD1	0	0.630869	0.911	0.541	0	Epithelial-G1
CCT6A	0	0.630762	0.821	0.332	0	Epithelial-G1
SLC25A3	0	0.629614	0.91	0.652	0	Epithelial-G1
RPL36A	0	0.629349	0.972	0.744	0	Epithelial-G1
ATP5D	0	0.627018	0.934	0.619	0	Epithelial-G1
ALDOA	0	0.626142	0.953	0.775	0	Epithelial-G1
TOMM40	0	0.626122	0.696	0.179	0	Epithelial-G1
SUCLG1	0	0.62506	0.753	0.239	0	Epithelial-G1
MRPL13	0	0.624682	0.736	0.217	0	Epithelial-G1
MAL2	0	0.624027	0.777	0.153	0	Epithelial-G1
FAM3B	0	0.62328	0.39	0.022	0	Epithelial-G1
MTCH2	0	0.621853	0.76	0.244	0	Epithelial-G1
S100A16	0	0.618898	0.815	0.231	0	Epithelial-G1
FDFT1	0	0.617274	0.657	0.218	0	Epithelial-G1
RPS24	0	0.611428	0.994	0.985	0	Epithelial-G1
LEFTY1	0	0.611423	0.354	0.035	0	Epithelial-G1
TFF3	0	0.610398	0.932	0.392	0	Epithelial-G1
ZNF593	0	0.609325	0.77	0.243	0	Epithelial-G1
CKS1B	0	0.608207	0.636	0.188	0	Epithelial-G1
GCSH	0	0.607841	0.662	0.161	0	Epithelial-G1
ADRM1	0	0.607319	0.836	0.371	0	Epithelial-G1
AP1M2	0	0.607071	0.655	0.099	0	Epithelial-G1
RAN	0	0.606259	0.904	0.63	0	Epithelial-G1
MRPS34	0	0.605757	0.803	0.306	0	Epithelial-G1
BCAP31	0	0.605608	0.835	0.403	0	Epithelial-G1
APIP	0	0.604746	0.566	0.135	0	Epithelial-G1
ASS1	0	0.602952	0.659	0.148	0	Epithelial-G1
USMG5	0	0.602466	0.916	0.561	0	Epithelial-G1
MUC3A	0	0.601656	0.648	0.105	0	Epithelial-G1
CYB5A	0	0.598741	0.759	0.25	0	Epithelial-G1
EPHB2	0	0.597396	0.56	0.056	0	Epithelial-G1
HDAC2	0	0.596636	0.747	0.225	0	Epithelial-G1
RPS15	0	0.594768	0.999	0.993	0	Epithelial-G1
FDPS	0	0.594124	0.749	0.293	0	Epithelial-G1
USH1C	0	0.594119	0.635	0.1	0	Epithelial-G1
ABHD11	0	0.593263	0.683	0.137	0	Epithelial-G1
HMGB3	0	0.592536	0.59	0.126	0	Epithelial-G1
PLEKHJ1	0	0.590591	0.767	0.238	0	Epithelial-G1
MRPL4	0	0.590288	0.737	0.213	0	Epithelial-G1
SMAGP	0	0.590147	0.709	0.157	0	Epithelial-G1
DSP	0	0.589634	0.681	0.134	0	Epithelial-G1
MGST2	0	0.589617	0.731	0.207	0	Epithelial-G1
MRPL14	0	0.589376	0.823	0.325	0	Epithelial-G1
CD46	0	0.589107	0.748	0.247	0	Epithelial-G1
RBP1	0	0.588355	0.242	0.056	0	Epithelial-G1
SLC26A3	0	0.588127	0.15	0.011	0	Epithelial-G1
LAPTM4B	0	0.587802	0.638	0.108	0	Epithelial-G1
MPC2	0	0.587698	0.837	0.385	0	Epithelial-G1
HMGB1	0	0.586699	0.939	0.778	0	Epithelial-G1
MUC13	0	0.586241	0.721	0.16	0	Epithelial-G1
TMEM45B	0	0.584619	0.61	0.096	0	Epithelial-G1
NAA10	0	0.582758	0.808	0.327	0	Epithelial-G1
BZW2	0	0.5826	0.695	0.173	0	Epithelial-G1
HEBP2	0	0.582529	0.785	0.248	0	Epithelial-G1
HDGF	0	0.582088	0.737	0.227	0	Epithelial-G1
SLIRP	0	0.581887	0.829	0.37	0	Epithelial-G1
MRPS12	0	0.581756	0.775	0.266	0	Epithelial-G1
ATP5C1	0	0.580888	0.856	0.454	0	Epithelial-G1
CD320	0	0.580694	0.709	0.197	0	Epithelial-G1
PDZK1IP1	0	0.579966	0.579	0.118	0	Epithelial-G1
RPL14	0	0.579854	0.993	0.969	0	Epithelial-G1
SLC52A2	0	0.579644	0.705	0.198	0	Epithelial-G1
CCND1	0	0.579583	0.695	0.174	0	Epithelial-G1
TNNC2	0	0.57951	0.433	0.027	0	Epithelial-G1
RPS4X	0	0.577762	0.993	0.985	0	Epithelial-G1
COA3	0	0.57763	0.767	0.254	0	Epithelial-G1
LGALS3BP	0	0.576914	0.78	0.262	0	Epithelial-G1
DKC1	0	0.576593	0.66	0.139	0	Epithelial-G1
RPS19	0	0.575561	0.999	0.996	0	Epithelial-G1
PAFAH1B3	0	0.575533	0.716	0.179	0	Epithelial-G1
C16orf13	0	0.574565	0.837	0.331	0	Epithelial-G1
HBEGF	0	0.573495	0.652	0.218	0	Epithelial-G1
QTRT1	0	0.57233	0.643	0.147	0	Epithelial-G1
MIF	0	0.572252	0.93	0.559	0	Epithelial-G1
LURAP1L	0	0.571342	0.523	0.08	0	Epithelial-G1
ATP5J2	0	0.570919	0.916	0.571	0	Epithelial-G1
MRPS33	0	0.570909	0.784	0.26	0	Epithelial-G1
CEBPA	0	0.570557	0.52	0.052	0	Epithelial-G1
NPM3	0	0.570324	0.658	0.172	0	Epithelial-G1
STRA13	0	0.569293	0.763	0.267	0	Epithelial-G1
SSBP1	0	0.568501	0.842	0.397	0	Epithelial-G1
MDK	0	0.568249	0.677	0.219	0	Epithelial-G1
ACSL5	0	0.567646	0.677	0.137	0	Epithelial-G1
HSD17B12	0	0.565419	0.702	0.204	0	Epithelial-G1
MT-ND3	0	0.564279	0.955	0.932	0	Epithelial-G1
PPP1R14D	0	0.564033	0.517	0.04	0	Epithelial-G1
POLD2	0	0.56251	0.682	0.177	0	Epithelial-G1
PRSS8	0	0.561831	0.62	0.104	0	Epithelial-G1
COX6B1	0	0.561546	0.96	0.707	0	Epithelial-G1
PYCR1	0	0.55904	0.643	0.136	0	Epithelial-G1
EHF	0	0.558973	0.565	0.086	0	Epithelial-G1
PPP1R16A	0	0.556691	0.575	0.099	0	Epithelial-G1
EMP2	0	0.553682	0.62	0.162	0	Epithelial-G1
ACTN4	0	0.550269	0.82	0.333	0	Epithelial-G1
ERRFI1	0	0.54944	0.617	0.177	0	Epithelial-G1
ENTPD6	0	0.549384	0.622	0.114	0	Epithelial-G1
RPL18	0	0.54915	0.995	0.977	0	Epithelial-G1
NDUFS6	0	0.546366	0.891	0.478	0	Epithelial-G1
C19orf48	0	0.546317	0.632	0.147	0	Epithelial-G1
PSMG1	0	0.546297	0.598	0.125	0	Epithelial-G1
PLP2	0	0.546198	0.859	0.49	0	Epithelial-G1
SHFM1	0	0.545789	0.913	0.534	0	Epithelial-G1
MACROD1	0	0.545084	0.593	0.106	0	Epithelial-G1
UQCC3	0	0.544417	0.7	0.186	0	Epithelial-G1
TRIM2	0	0.544082	0.604	0.106	0	Epithelial-G1
NUDT4	0	0.543526	0.79	0.297	0	Epithelial-G1
C2orf82	0	0.543433	0.469	0.06	0	Epithelial-G1
ITPA	0	0.540804	0.706	0.219	0	Epithelial-G1
EBNA1BP2	0	0.539843	0.692	0.193	0	Epithelial-G1
RAB11FIP1	0	0.537995	0.766	0.267	0	Epithelial-G1
HSBP1	0	0.537328	0.863	0.41	0	Epithelial-G1
RNF114	0	0.537216	0.784	0.282	0	Epithelial-G1
PRELID1	0	0.537173	0.893	0.546	0	Epithelial-G1
IER3	0	0.536267	0.877	0.452	0	Epithelial-G1
VSNL1	0	0.535339	0.467	0.053	0	Epithelial-G1
ACP1	0	0.535093	0.829	0.351	0	Epithelial-G1
SLC25A39	0	0.534257	0.784	0.307	0	Epithelial-G1
CENPW	0	0.53302	0.432	0.092	0	Epithelial-G1
PON2	0	0.533019	0.668	0.161	0	Epithelial-G1
UQCRC1	0	0.532092	0.797	0.327	0	Epithelial-G1
ARPC1A	0	0.530159	0.773	0.26	0	Epithelial-G1
CCT2	0	0.530128	0.781	0.301	0	Epithelial-G1
STAP2	0	0.529389	0.602	0.099	0	Epithelial-G1
EFNA1	0	0.529	0.568	0.114	0	Epithelial-G1
MYH14	0	0.528315	0.615	0.111	0	Epithelial-G1
BSG	0	0.527495	0.875	0.512	0	Epithelial-G1
CDC42EP5	0	0.526936	0.657	0.155	0	Epithelial-G1
ESD	0	0.526616	0.747	0.26	0	Epithelial-G1
ECHS1	0	0.526547	0.77	0.289	0	Epithelial-G1
PRR15	0	0.526429	0.499	0.069	0	Epithelial-G1
METTL5	0	0.52618	0.729	0.21	0	Epithelial-G1
NET1	0	0.522932	0.649	0.142	0	Epithelial-G1
RPS17	0	0.521651	0.991	0.978	0	Epithelial-G1
EIF3E	0	0.521345	0.91	0.684	0	Epithelial-G1
NACA	0	0.521222	0.97	0.915	0	Epithelial-G1
DPM1	0	0.519236	0.728	0.249	0	Epithelial-G1
LINC00657	0	0.518634	0.763	0.265	0	Epithelial-G1
ATP1A1	0	0.517905	0.835	0.404	0	Epithelial-G1
AXIN2	0	0.517402	0.45	0.025	0	Epithelial-G1
NR4A1	0	0.514501	0.786	0.362	0	Epithelial-G1
EPS8L3	0	0.512949	0.558	0.076	0	Epithelial-G1
RPL35	0	0.512624	0.998	0.974	0	Epithelial-G1
ALKBH7	0	0.512501	0.833	0.353	0	Epithelial-G1
CLIC1	0	0.511753	0.935	0.737	0	Epithelial-G1
EI24	0	0.508976	0.738	0.24	0	Epithelial-G1
FCGRT	0	0.508357	0.779	0.318	0	Epithelial-G1
DSG2	0	0.507496	0.693	0.147	0	Epithelial-G1
NDUFA4	0	0.507008	0.935	0.739	0	Epithelial-G1
SERINC2	0	0.505357	0.669	0.165	0	Epithelial-G1
COMTD1	0	0.503678	0.641	0.165	0	Epithelial-G1
MT-ND4L	0	0.503655	0.833	0.42	0	Epithelial-G1
EIF1AX	0	0.502506	0.864	0.487	0	Epithelial-G1
NDUFB10	0	0.500701	0.877	0.448	0	Epithelial-G1
PHB2	0	0.500644	0.78	0.299	0	Epithelial-G1
PA2G4	0	0.500543	0.791	0.344	0	Epithelial-G1
FERMT3	0	-0.50091	0.023	0.148	0	Epithelial-G1
TCF4	0	-0.521816	0.007	0.133	0	Epithelial-G1
OAZ1	0	-0.522862	0.947	0.941	0	Epithelial-G1
DOCK8	0	-0.530419	0.016	0.137	0	Epithelial-G1
CD4	0	-0.531747	0.01	0.136	0	Epithelial-G1
TAGAP	0	-0.534998	0.01	0.129	0	Epithelial-G1
IKZF1	0	-0.544285	0.008	0.126	0	Epithelial-G1
MYO1G	0	-0.555166	0.011	0.137	0	Epithelial-G1
CHST11	0	-0.562795	0.009	0.161	0	Epithelial-G1
NCF1	0	-0.565597	0.017	0.149	0	Epithelial-G1
FTL	0	-0.569577	0.99	0.975	0	Epithelial-G1
WAS	0	-0.570581	0.008	0.146	0	Epithelial-G1
SPI1	0	-0.579345	0.009	0.129	0	Epithelial-G1
MYL6	0	-0.583127	0.964	0.941	0	Epithelial-G1
RAB31	0	-0.587533	0.009	0.158	0	Epithelial-G1
ARHGAP15	0	-0.601821	0.006	0.144	0	Epithelial-G1
BASP1	0	-0.602131	0.017	0.149	0	Epithelial-G1
ARHGAP9	0	-0.606103	0.013	0.134	0	Epithelial-G1
C15orf48	0	-0.618351	0.733	0.344	0	Epithelial-G1
CMTM3	0	-0.623523	0.039	0.189	0	Epithelial-G1
IL10RA	0	-0.629212	0.019	0.172	0	Epithelial-G1
FAM129A	0	-0.647105	0.012	0.142	0	Epithelial-G1
GLIPR2	0	-0.649216	0.043	0.187	0	Epithelial-G1
LCP2	0	-0.664554	0.014	0.159	0	Epithelial-G1
ACTB	0	-0.664658	0.983	0.989	0	Epithelial-G1
ENTPD1	0	-0.666236	0.016	0.157	0	Epithelial-G1
TBC1D10C	0	-0.668772	0.009	0.141	0	Epithelial-G1
PRKCH	0	-0.677874	0.024	0.154	0	Epithelial-G1
MAF	0	-0.681424	0.021	0.155	0	Epithelial-G1
PFN1	0	-0.68286	0.946	0.935	0	Epithelial-G1
LPXN	0	-0.683205	0.042	0.192	0	Epithelial-G1
ATP6V0E1	0	-0.689098	0.837	0.715	0	Epithelial-G1
LY96	0	-0.692211	0.011	0.197	0	Epithelial-G1
JAML	0	-0.692282	0.014	0.136	0	Epithelial-G1
PTPN22	0	-0.695	0.019	0.14	0	Epithelial-G1
GPR65	0	-0.697102	0.015	0.136	0	Epithelial-G1
PFDN5	0	-0.707231	0.944	0.911	0	Epithelial-G1
IL2RB	0	-0.734803	0.013	0.136	0	Epithelial-G1
APOBEC3G	0	-0.736565	0.02	0.152	0	Epithelial-G1
SYTL3	0	-0.736618	0.013	0.139	0	Epithelial-G1
CALM1	0	-0.753432	0.884	0.817	0	Epithelial-G1
RASSF5	0	-0.754412	0.024	0.19	0	Epithelial-G1
CD6	0	-0.768301	0.015	0.146	0	Epithelial-G1
PPP1R18	0	-0.78472	0.08	0.253	0	Epithelial-G1
CCR7	0	-0.787091	0.007	0.123	0	Epithelial-G1
ARPC2	0	-0.789144	0.879	0.822	0	Epithelial-G1
TMSB4X	0	-0.799626	0.999	0.999	0	Epithelial-G1
EIF1	0	-0.814029	0.975	0.991	0	Epithelial-G1
STX11	0	-0.821035	0.014	0.201	0	Epithelial-G1
SLA	0	-0.825569	0.008	0.167	0	Epithelial-G1
LAT	0	-0.828326	0.025	0.172	0	Epithelial-G1
RUNX3	0	-0.830424	0.049	0.187	0	Epithelial-G1
H3F3B	0	-0.833212	0.953	0.975	0	Epithelial-G1
RPL36AL	0	-0.838579	0.909	0.875	0	Epithelial-G1
MYL12A	0	-0.840292	0.875	0.771	0	Epithelial-G1
TRAT1	0	-0.841081	0.009	0.133	0	Epithelial-G1
STAT4	0	-0.846716	0.007	0.175	0	Epithelial-G1
PLEK	0	-0.854349	0.015	0.144	0	Epithelial-G1
FMNL1	0	-0.864703	0.019	0.221	0	Epithelial-G1
TGFB1	0	-0.870231	0.058	0.275	0	Epithelial-G1
GZMM	0	-0.879395	0.014	0.153	0	Epithelial-G1
TNFAIP8	0	-0.898498	0.098	0.249	0	Epithelial-G1
CD96	0	-0.902414	0.016	0.167	0	Epithelial-G1
CD247	0	-0.9062	0.019	0.17	0	Epithelial-G1
SEPT6	0	-0.911772	0.113	0.255	0	Epithelial-G1
IFI16	0	-0.918133	0.131	0.287	0	Epithelial-G1
HCLS1	0	-0.924019	0.02	0.252	0	Epithelial-G1
EVI2A	0	-0.926546	0.009	0.217	0	Epithelial-G1
HLA-DQA2	0	-0.950836	0.014	0.149	0	Epithelial-G1
BST2	0	-0.95264	0.243	0.387	0	Epithelial-G1
DOK2	0	-0.981224	0.014	0.199	0	Epithelial-G1
SELK	0	-0.987057	0.769	0.694	0	Epithelial-G1
VAMP5	0	-0.994204	0.12	0.302	0	Epithelial-G1
CD27	0	-1.00658	0.013	0.179	0	Epithelial-G1
MALAT1	0	-1.00877	0.979	0.994	0	Epithelial-G1
ZEB2	0	-1.01038	0.015	0.241	0	Epithelial-G1
EVI2B	0	-1.01436	0.013	0.255	0	Epithelial-G1
TUBA1A	0	-1.04553	0.235	0.366	0	Epithelial-G1
GLIPR1	0	-1.04895	0.085	0.295	0	Epithelial-G1
PDE4B	0	-1.0579	0.027	0.285	0	Epithelial-G1
GNG2	0	-1.05981	0.02	0.232	0	Epithelial-G1
CIRBP	0	-1.06918	0.81	0.75	0	Epithelial-G1
DDX5	0	-1.10123	0.874	0.86	0	Epithelial-G1
LST1	0	-1.10263	0.022	0.188	0	Epithelial-G1
SOCS3	0	-1.12488	0.169	0.34	0	Epithelial-G1
ICOS	0	-1.13827	0.017	0.17	0	Epithelial-G1
CYBA	0	-1.1432	0.873	0.877	0	Epithelial-G1
FNBP1	0	-1.15327	0.157	0.34	0	Epithelial-G1
LIMD2	0	-1.16116	0.05	0.292	0	Epithelial-G1
ACAP1	0	-1.17248	0.04	0.271	0	Epithelial-G1
ITM2B	0	-1.19111	0.82	0.762	0	Epithelial-G1
SRSF5	0	-1.19147	0.708	0.669	0	Epithelial-G1
MSN	0	-1.19501	0.072	0.352	0	Epithelial-G1
ARL4C	0	-1.20359	0.092	0.307	0	Epithelial-G1
SH3BGRL3	0	-1.21114	0.921	0.899	0	Epithelial-G1
WIPF1	0	-1.22997	0.029	0.323	0	Epithelial-G1
LCK	0	-1.23102	0.038	0.259	0	Epithelial-G1
CD3G	0	-1.24551	0.016	0.222	0	Epithelial-G1
ZNF331	0	-1.24704	0.079	0.287	0	Epithelial-G1
HLA-A	0	-1.25018	0.937	0.975	0	Epithelial-G1
TIGIT	0	-1.2569	0.016	0.174	0	Epithelial-G1
RORA	0	-1.26948	0.052	0.248	0	Epithelial-G1
RP11-138A9.1	0	-1.27705	0.251	0.375	0	Epithelial-G1
GYPC	0	-1.29531	0.022	0.355	0	Epithelial-G1
TNFRSF18	0	-1.30574	0.031	0.197	0	Epithelial-G1
LCP1	0	-1.30818	0.023	0.319	0	Epithelial-G1
CLEC2D	0	-1.31743	0.056	0.263	0	Epithelial-G1
ITGB2	0	-1.33504	0.026	0.301	0	Epithelial-G1
GPSM3	0	-1.33505	0.095	0.387	0	Epithelial-G1
FYN	0	-1.34068	0.045	0.299	0	Epithelial-G1
RARRES3	0	-1.35145	0.208	0.388	0	Epithelial-G1
STK17B	0	-1.36317	0.239	0.393	0	Epithelial-G1
ITM2A	0	-1.36591	0.014	0.245	0	Epithelial-G1
RHOH	0	-1.38329	0.02	0.303	0	Epithelial-G1
SPOCK2	0	-1.39308	0.035	0.26	0	Epithelial-G1
FYB	0	-1.39675	0.019	0.307	0	Epithelial-G1
TNFRSF4	0	-1.40472	0.036	0.171	0	Epithelial-G1
HLA-E	0	-1.41544	0.834	0.857	0	Epithelial-G1
NR3C1	0	-1.42126	0.02	0.293	0	Epithelial-G1
HLA-B	0	-1.42548	0.903	0.959	0	Epithelial-G1
DUSP1	0	-1.43424	0.717	0.758	0	Epithelial-G1
REL	0	-1.43833	0.468	0.497	0	Epithelial-G1
SLC2A3	0	-1.4725	0.032	0.333	0	Epithelial-G1
EVL	0	-1.48859	0.04	0.326	0	Epithelial-G1
CYTIP	0	-1.49486	0.032	0.344	0	Epithelial-G1
RAC2	0	-1.49657	0.158	0.403	0	Epithelial-G1
CLEC2B	0	-1.51049	0.027	0.343	0	Epithelial-G1
CD44	0	-1.53054	0.704	0.696	0	Epithelial-G1
CD83	0	-1.56004	0.147	0.294	0	Epithelial-G1
HLA-C	0	-1.56366	0.923	0.967	0	Epithelial-G1
AIF1	0	-1.58296	0.035	0.185	0	Epithelial-G1
CD48	0	-1.59414	0.021	0.377	0	Epithelial-G1
COTL1	0	-1.59854	0.594	0.616	0	Epithelial-G1
LEPROTL1	0	-1.61644	0.418	0.492	0	Epithelial-G1
TNFAIP3	0	-1.61746	0.506	0.559	0	Epithelial-G1
RGCC	0	-1.63198	0.304	0.475	0	Epithelial-G1
LSP1	0	-1.63661	0.053	0.41	0	Epithelial-G1
PNRC1	0	-1.65012	0.687	0.715	0	Epithelial-G1
CD53	0	-1.65682	0.026	0.416	0	Epithelial-G1
IL7R	0	-1.68019	0.017	0.284	0	Epithelial-G1
ISG20	0	-1.68776	0.301	0.529	0	Epithelial-G1
HLA-DRB5	0	-1.7021	0.107	0.287	0	Epithelial-G1
CD37	0	-1.71173	0.025	0.408	0	Epithelial-G1
TYMP	0	-1.72333	0.304	0.477	0	Epithelial-G1
SAMSN1	0	-1.7968	0.032	0.398	0	Epithelial-G1
ANXA1	0	-1.79951	0.341	0.528	0	Epithelial-G1
GMFG	0	-1.80933	0.043	0.476	0	Epithelial-G1
HLA-DQA1	0	-1.84058	0.069	0.286	0	Epithelial-G1
DUSP4	0	-1.84175	0.191	0.431	0	Epithelial-G1
CST7	0	-1.84937	0.055	0.291	0	Epithelial-G1
RGS2	0	-1.86165	0.127	0.407	0	Epithelial-G1
EMP3	0	-1.88323	0.101	0.502	0	Epithelial-G1
CD3E	0	-1.91408	0.03	0.348	0	Epithelial-G1
YPEL5	0	-1.93862	0.483	0.613	0	Epithelial-G1
HCST	0	-1.98494	0.045	0.434	0	Epithelial-G1
BCL2A1	0	-1.99515	0.055	0.236	0	Epithelial-G1
ALOX5AP	0	-2.02742	0.061	0.369	0	Epithelial-G1
HLA-DRB1	0	-2.04363	0.377	0.478	0	Epithelial-G1
CD69	0	-2.04549	0.044	0.347	0	Epithelial-G1
PTPRC	0	-2.04863	0.031	0.471	0	Epithelial-G1
CD2	0	-2.09386	0.029	0.349	0	Epithelial-G1
HLA-DPA1	0	-2.12155	0.317	0.47	0	Epithelial-G1
GPR183	0	-2.13896	0.054	0.371	0	Epithelial-G1
SARAF	0	-2.22606	0.733	0.811	0	Epithelial-G1
CORO1A	0	-2.24097	0.146	0.519	0	Epithelial-G1
TRBC1	0	-2.31068	0.051	0.276	0	Epithelial-G1
CD74	0	-2.3211	0.689	0.766	0	Epithelial-G1
TRBC2	0	-2.34297	0.066	0.369	0	Epithelial-G1
B2M	0	-2.36472	0.979	0.998	0	Epithelial-G1
LTB	0	-2.41027	0.052	0.315	0	Epithelial-G1
HLA-DPB1	0	-2.43834	0.281	0.487	0	Epithelial-G1
CD7	0	-2.50734	0.059	0.381	0	Epithelial-G1
ARHGDIB	0	-2.51108	0.309	0.663	0	Epithelial-G1
TSC22D3	0	-2.53895	0.292	0.645	0	Epithelial-G1
LAPTM5	0	-2.54243	0.068	0.582	0	Epithelial-G1
FCER1G	0	-2.55362	0.093	0.259	0	Epithelial-G1
KLRB1	0	-2.5668	0.043	0.239	0	Epithelial-G1
BTG1	0	-2.63038	0.838	0.927	0	Epithelial-G1
TYROBP	0	-2.64273	0.08	0.264	0	Epithelial-G1
NKG7	0	-2.64325	0.049	0.251	0	Epithelial-G1
TRAC	0	-2.66752	0.053	0.414	0	Epithelial-G1
GZMA	0	-2.67006	0.056	0.251	0	Epithelial-G1
S100A4	0	-2.75294	0.617	0.745	0	Epithelial-G1
CD3D	0	-2.90458	0.084	0.443	0	Epithelial-G1
CD52	0	-3.10266	0.094	0.551	0	Epithelial-G1
CXCR4	0	-3.20076	0.1	0.583	0	Epithelial-G1
RGS1	0	-3.25065	0.139	0.58	0	Epithelial-G1
LGALS1	0	-3.25809	0.296	0.607	0	Epithelial-G1
IGHG4	0	-3.27299	0.288	0.419	0	Epithelial-G1
CREM	0	-3.36576	0.357	0.715	0	Epithelial-G1
CCL4	0	-3.61369	0.19	0.387	0	Epithelial-G1
CCL5	0	-3.61621	0.079	0.336	0	Epithelial-G1
VIM	0	-3.64422	0.142	0.707	0	Epithelial-G1
CCL3	0	-4.11339	0.24	0.372	0	Epithelial-G1
SRGN	0	-4.43345	0.233	0.813	0	Epithelial-G1
IGLC2	0	-4.67164	0.387	0.498	0	Epithelial-G1
IGKC	0	-4.80332	0.715	0.769	0	Epithelial-G1
CARD16	1.15278e-299	-1.20149	0.198	0.324	3.88417e-295	Epithelial-G1
SERPINB9	1.3257e-297	-1.07466	0.15	0.284	4.4668e-293	Epithelial-G1
GIMAP7	3.17954e-297	-0.592334	0.003	0.11	1.07131e-292	Epithelial-G1
LINC-PINT	3.581e-297	-0.825292	0.096	0.233	1.20658e-292	Epithelial-G1
ANKRD12	1.79162e-294	-1.14382	0.34	0.425	6.03667e-290	Epithelial-G1
S1PR4	9.40346e-294	-0.574228	0.007	0.116	3.1684e-289	Epithelial-G1
HOPX	4.41084e-293	-0.939579	0.016	0.13	1.48619e-288	Epithelial-G1
SELL	2.39553e-292	-0.62807	0.006	0.114	8.0715e-288	Epithelial-G1
P2RY10	2.20174e-289	-0.556453	0.004	0.11	7.41853e-285	Epithelial-G1
AC092580.4	4.77898e-288	-0.986491	0.015	0.127	1.61023e-283	Epithelial-G1
PTGS2	1.27931e-286	-1.10435	0.038	0.162	4.3105e-282	Epithelial-G1
C1orf162	5.14065e-286	-0.545689	0.011	0.12	1.73209e-281	Epithelial-G1
GIMAP4	2.53455e-284	-0.502415	0.004	0.107	8.53992e-280	Epithelial-G1
PLAUR	5.35922e-284	-0.541154	0.708	0.393	1.80574e-279	Epithelial-G1
GABARAPL1	1.47473e-282	-0.814896	0.121	0.255	4.96894e-278	Epithelial-G1
MS4A7	3.41978e-281	-0.652283	0.009	0.115	1.15226e-276	Epithelial-G1
CD14	1.16685e-279	-1.11803	0.025	0.14	3.93159e-275	Epithelial-G1
CCL3L3	6.43409e-279	-3.65182	0.174	0.301	2.1679e-274	Epithelial-G1
PRF1	2.00129e-278	-0.984437	0.012	0.119	6.74315e-274	Epithelial-G1
HAVCR2	5.46875e-277	-0.514732	0.004	0.106	1.84264e-272	Epithelial-G1
STOM	2.88564e-276	-0.632768	0.062	0.189	9.72288e-272	Epithelial-G1
TFF1	6.01885e-276	-0.8105	0.366	0.179	2.02799e-271	Epithelial-G1
IFITM2	8.61642e-274	-1.30037	0.527	0.536	2.90322e-269	Epithelial-G1
AC016831.7	3.64386e-272	-0.883048	0.087	0.215	1.22776e-267	Epithelial-G1
GNA15	8.00317e-272	-0.647137	0.06	0.185	2.69659e-267	Epithelial-G1
FCGR3A	1.55598e-271	-0.78225	0.01	0.114	5.24272e-267	Epithelial-G1
CRIP1	2.49504e-271	-1.08704	0.241	0.355	8.40679e-267	Epithelial-G1
GZMH	7.76664e-270	-1.32005	0.013	0.118	2.61689e-265	Epithelial-G1
CTSL	1.80991e-268	-1.46406	0.113	0.241	6.09831e-264	Epithelial-G1
UBE2D3	2.33262e-266	-0.675239	0.845	0.719	7.85952e-262	Epithelial-G1
NR4A3	4.78591e-266	-0.758198	0.07	0.196	1.61257e-261	Epithelial-G1
SH2D1A	9.49042e-265	-0.653587	0.009	0.109	3.1977e-260	Epithelial-G1
GBP5	7.09562e-262	-0.501448	0.006	0.104	2.3908e-257	Epithelial-G1
PHACTR1	1.46231e-261	-0.546074	0.015	0.119	4.92711e-257	Epithelial-G1
CD8A	5.45684e-261	-1.02362	0.013	0.115	1.83863e-256	Epithelial-G1
ISG15	4.9535e-260	-1.4113	0.603	0.586	1.66903e-255	Epithelial-G1
NR4A2	5.63395e-260	-1.2754	0.353	0.424	1.8983e-255	Epithelial-G1
HLA-DRA	5.63618e-260	-2.78296	0.488	0.528	1.89905e-255	Epithelial-G1
MS4A6A	4.68649e-259	-0.854273	0.014	0.116	1.57907e-254	Epithelial-G1
CCL4L2	1.91433e-258	-3.00632	0.153	0.276	6.45014e-254	Epithelial-G1
CYBB	2.39249e-258	-0.522632	0.011	0.112	8.06125e-254	Epithelial-G1
GZMK	1.44986e-257	-1.43588	0.01	0.109	4.88515e-253	Epithelial-G1
AC133644.2	1.24433e-255	-0.69134	0.013	0.113	4.19265e-251	Epithelial-G1
ACP5	5.04628e-255	-1.01375	0.091	0.214	1.70029e-250	Epithelial-G1
CTSW	1.78164e-254	-0.906241	0.009	0.107	6.00306e-250	Epithelial-G1
CXCR6	2.78498e-253	-0.718257	0.008	0.104	9.38373e-249	Epithelial-G1
ANKRD44	9.98223e-251	-0.541515	0.023	0.128	3.36341e-246	Epithelial-G1
JUN	4.63028e-249	-0.871673	0.865	0.774	1.56013e-244	Epithelial-G1
UBC	8.26754e-245	-0.597966	0.942	0.912	2.78566e-240	Epithelial-G1
TNFSF13B	1.39064e-242	-0.596447	0.03	0.136	4.68562e-238	Epithelial-G1
LAG3	5.31469e-241	-0.800966	0.023	0.124	1.79073e-236	Epithelial-G1
HLA-DQB1	6.14213e-234	-1.60986	0.24	0.339	2.06953e-229	Epithelial-G1
CD79A	2.23568e-233	-0.987838	0.02	0.117	7.53292e-229	Epithelial-G1
INHBA	9.52336e-233	-0.792762	0.013	0.106	3.2088e-228	Epithelial-G1
MIAT	1.068e-229	-0.512334	0.011	0.102	3.5985e-225	Epithelial-G1
IGHG3	2.35413e-229	-3.56338	0.283	0.381	7.932e-225	Epithelial-G1
PDE4D	2.69624e-228	-0.671317	0.057	0.167	9.08472e-224	Epithelial-G1
GPNMB	2.82258e-225	-0.751605	0.024	0.122	9.51042e-221	Epithelial-G1
TNFRSF1B	1.36211e-224	-1.00492	0.165	0.272	4.58949e-220	Epithelial-G1
REG1A	4.88799e-223	0.790682	0.245	0.117	1.64696e-218	Epithelial-G1
RP11-138A9.2	1.48798e-221	-1.08242	0.142	0.253	5.0136e-217	Epithelial-G1
IFNG	1.97367e-221	-1.3465	0.02	0.114	6.65009e-217	Epithelial-G1
PLCG2	5.00999e-221	2.0759	0.201	0.091	1.68807e-216	Epithelial-G1
RBMS1	8.57725e-218	-0.572081	0.071	0.18	2.89002e-213	Epithelial-G1
FXYD5	8.89845e-216	-0.849277	0.763	0.649	2.99824e-211	Epithelial-G1
LDLRAD4	4.41353e-211	-1.08214	0.111	0.219	1.4871e-206	Epithelial-G1
FCGR2A	2.92678e-209	-0.883726	0.042	0.141	9.8615e-205	Epithelial-G1
A2M	2.58835e-208	-0.594881	0.018	0.106	8.7212e-204	Epithelial-G1
CCL2	1.77157e-206	-1.62608	0.032	0.127	5.96913e-202	Epithelial-G1
RP11-347P5.1	2.15786e-206	-0.654537	0.042	0.14	7.27069e-202	Epithelial-G1
SPARC	4.22235e-206	-1.89632	0.053	0.154	1.42268e-201	Epithelial-G1
S100A8	1.71141e-204	-1.96655	0.028	0.12	5.76642e-200	Epithelial-G1
BATF	1.52217e-202	-1.1121	0.076	0.179	5.12881e-198	Epithelial-G1
ICAM1	5.67002e-201	-0.833332	0.117	0.223	1.91046e-196	Epithelial-G1
ANXA5	3.55964e-199	-1.21072	0.47	0.468	1.19938e-194	Epithelial-G1
FAM26F	5.03697e-199	-0.507036	0.016	0.1	1.69716e-194	Epithelial-G1
HSPA1B	6.14616e-199	-1.16623	0.633	0.367	2.07089e-194	Epithelial-G1
PSME1	2.69509e-196	-0.723105	0.821	0.696	9.08083e-192	Epithelial-G1
IGHG1	1.45107e-195	-4.14329	0.203	0.311	4.88922e-191	Epithelial-G1
IL1B	7.03464e-193	-3.19549	0.124	0.228	2.37025e-188	Epithelial-G1
NFKBIA	1.16977e-192	-1.16267	0.816	0.727	3.94143e-188	Epithelial-G1
SNRPN	1.63181e-192	-0.672207	0.136	0.24	5.49824e-188	Epithelial-G1
VAMP2	2.17987e-190	-0.986127	0.423	0.442	7.34487e-186	Epithelial-G1
LINC00152	2.77994e-190	-1.19138	0.501	0.488	9.36672e-186	Epithelial-G1
ETS1	1.13591e-188	-0.715406	0.089	0.19	3.82735e-184	Epithelial-G1
TIMP2	2.25217e-184	-0.522518	0.077	0.177	7.58846e-180	Epithelial-G1
JUNB	2.55901e-182	-0.910647	0.861	0.759	8.62234e-178	Epithelial-G1
CDC42	9.92887e-181	-0.711886	0.815	0.668	3.34543e-176	Epithelial-G1
MMP9	8.74752e-179	-0.829399	0.02	0.1	2.94739e-174	Epithelial-G1
RILPL2	2.18239e-177	-0.890468	0.185	0.273	7.35334e-173	Epithelial-G1
COL3A1	8.54089e-177	-2.23903	0.049	0.141	2.87777e-172	Epithelial-G1
IL1RN	2.65395e-176	-1.61852	0.076	0.172	8.94223e-172	Epithelial-G1
UCP2	5.62788e-174	-1.06715	0.247	0.321	1.89626e-169	Epithelial-G1
HIF1A	1.58873e-173	-0.894883	0.247	0.321	5.35308e-169	Epithelial-G1
MCL1	3.74097e-173	-0.623521	0.825	0.727	1.26048e-168	Epithelial-G1
PIP4K2A	5.89906e-170	-0.609324	0.081	0.174	1.98763e-165	Epithelial-G1
RGS10	5.36715e-169	-0.985126	0.372	0.401	1.80841e-164	Epithelial-G1
SKAP1	1.31313e-168	-0.579646	0.044	0.13	4.42447e-164	Epithelial-G1
SPP1	6.69622e-168	-3.04597	0.073	0.166	2.25623e-163	Epithelial-G1
UBB	7.54825e-168	-0.586036	0.948	0.896	2.54331e-163	Epithelial-G1
MYL9	2.51127e-166	-0.706926	0.232	0.112	8.46148e-162	Epithelial-G1
COL1A2	1.50111e-165	-2.24994	0.05	0.137	5.05786e-161	Epithelial-G1
EMB	3.05213e-164	-0.673703	0.09	0.182	1.02838e-159	Epithelial-G1
FAM107B	5.2474e-164	-0.78264	0.198	0.282	1.76806e-159	Epithelial-G1
IDS	1.90054e-163	-1.05935	0.361	0.398	6.40368e-159	Epithelial-G1
IL2RG	4.80282e-162	-1.21998	0.363	0.39	1.61826e-157	Epithelial-G1
ARID5B	9.60899e-161	-1.08624	0.323	0.37	3.23765e-156	Epithelial-G1
PDCL3	4.09119e-159	-0.505017	0.491	0.266	1.37849e-154	Epithelial-G1
AKR1B1	1.04296e-158	-0.51554	0.087	0.178	3.51416e-154	Epithelial-G1
ARPC1B	3.60241e-153	-0.71153	0.808	0.659	1.2138e-148	Epithelial-G1
CNOT6L	3.70009e-153	-1.0793	0.206	0.28	1.24671e-148	Epithelial-G1
CCNI	1.38915e-152	-0.5207	0.859	0.735	4.68061e-148	Epithelial-G1
AKAP13	1.45529e-152	-0.924995	0.431	0.435	4.90346e-148	Epithelial-G1
MYO1F	2.72364e-152	-0.512028	0.052	0.134	9.17703e-148	Epithelial-G1
LITAF	4.8288e-151	-1.34396	0.587	0.512	1.62701e-146	Epithelial-G1
CASP4	6.02064e-151	-0.720515	0.246	0.317	2.02859e-146	Epithelial-G1
GLUL	5.43199e-150	-0.708401	0.597	0.339	1.83026e-145	Epithelial-G1
FOS	2.90796e-148	-0.985392	0.806	0.713	9.79807e-144	Epithelial-G1
IGFBP7	1.98487e-144	-2.47209	0.101	0.188	6.68783e-140	Epithelial-G1
RNF125	6.00747e-142	-0.551503	0.044	0.12	2.02416e-137	Epithelial-G1
SMCHD1	8.31177e-141	-0.819782	0.189	0.266	2.80057e-136	Epithelial-G1
RHOG	6.31669e-139	-0.995749	0.43	0.423	2.12835e-134	Epithelial-G1
C10orf54	4.07961e-134	-0.615165	0.172	0.25	1.37458e-129	Epithelial-G1
SH3BGRL	2.11734e-133	-0.852665	0.408	0.413	7.13416e-129	Epithelial-G1
REG4	2.62332e-133	-1.4237	0.083	0.172	8.839e-129	Epithelial-G1
PPM1K	1.40819e-132	-0.500244	0.067	0.145	4.74475e-128	Epithelial-G1
PBXIP1	2.30624e-131	-0.752739	0.138	0.217	7.77064e-127	Epithelial-G1
FAM46C	7.07827e-130	-0.638475	0.098	0.177	2.38495e-125	Epithelial-G1
LUM	2.213e-128	-1.65468	0.035	0.103	7.45649e-124	Epithelial-G1
MAGEH1	1.06812e-124	-0.507353	0.038	0.106	3.59893e-120	Epithelial-G1
ARL6IP5	1.95648e-123	-0.939957	0.557	0.494	6.59215e-119	Epithelial-G1
GBP2	2.18676e-123	-0.793137	0.189	0.258	7.36806e-119	Epithelial-G1
C1QA	2.52582e-123	-1.97457	0.062	0.135	8.5105e-119	Epithelial-G1
BIRC3	1.04654e-122	-1.12373	0.383	0.406	3.5262e-118	Epithelial-G1
PMP22	1.90579e-116	-0.528132	0.117	0.192	6.42138e-112	Epithelial-G1
SH2D2A	5.35668e-114	-0.841585	0.104	0.174	1.80488e-109	Epithelial-G1
C1QB	7.723e-114	-1.93538	0.061	0.13	2.60219e-109	Epithelial-G1
SATB1	1.46427e-112	-0.680732	0.111	0.182	4.9337e-108	Epithelial-G1
MT2A	1.67956e-112	-1.6136	0.496	0.475	5.6591e-108	Epithelial-G1
ARID5A	4.41464e-112	-0.874642	0.3	0.336	1.48747e-107	Epithelial-G1
ANKRD28	1.47364e-110	-0.783972	0.196	0.257	4.96527e-106	Epithelial-G1
COL6A1	6.5616e-110	-0.73787	0.05	0.116	2.21087e-105	Epithelial-G1
SNX10	1.17874e-109	-0.515708	0.074	0.143	3.97166e-105	Epithelial-G1
MZB1	2.34045e-107	-1.18409	0.046	0.109	7.88592e-103	Epithelial-G1
APOE	2.86974e-107	-2.54547	0.121	0.192	9.66931e-103	Epithelial-G1
SELT	4.60402e-107	-0.837019	0.609	0.516	1.55128e-102	Epithelial-G1
KLF6	2.11547e-105	-0.512338	0.853	0.82	7.12785e-101	Epithelial-G1
SMAP2	2.69591e-103	-0.617772	0.135	0.202	9.08361e-99	Epithelial-G1
TPM2	2.84775e-101	-0.572647	0.251	0.147	9.59522e-97	Epithelial-G1
GNLY	2.09679e-100	-2.83838	0.08	0.145	7.06494e-96	Epithelial-G1
CDC42SE2	2.4737e-100	-1.04681	0.423	0.407	8.33487e-96	Epithelial-G1
ASAH1	1.00127e-99	-0.515789	0.556	0.33	3.37367e-95	Epithelial-G1
CYLD	2.5228e-97	-0.592553	0.147	0.212	8.50031e-93	Epithelial-G1
ZFP36	3.63218e-97	-0.73226	0.828	0.725	1.22383e-92	Epithelial-G1
DUSP2	4.08214e-97	-1.31235	0.408	0.4	1.37543e-92	Epithelial-G1
PFKFB3	4.66418e-96	-0.675434	0.171	0.229	1.57155e-91	Epithelial-G1
FTH1	1.25353e-94	-1.09156	0.99	0.993	4.22363e-90	Epithelial-G1
KLF2	3.71203e-94	-0.77778	0.226	0.283	1.25073e-89	Epithelial-G1
APOBEC3C	7.52231e-94	-0.559857	0.106	0.172	2.53457e-89	Epithelial-G1
TUBA4A	1.21419e-89	-0.661317	0.505	0.302	4.09109e-85	Epithelial-G1
RAP1A	1.36848e-89	-0.88788	0.533	0.463	4.61095e-85	Epithelial-G1
IGLC3	2.75402e-89	-4.43438	0.237	0.295	9.27939e-85	Epithelial-G1
ADGRE5	3.10747e-88	-0.51675	0.522	0.31	1.04703e-83	Epithelial-G1
LYST	4.93211e-88	-0.628446	0.124	0.185	1.66182e-83	Epithelial-G1
SEPT1	1.97749e-85	-0.751165	0.165	0.219	6.66294e-81	Epithelial-G1
PLIN2	2.08967e-84	-0.726429	0.541	0.33	7.04093e-80	Epithelial-G1
CAPZB	1.04027e-83	-0.696435	0.756	0.575	3.50509e-79	Epithelial-G1
LBH	2.08569e-79	-0.52747	0.083	0.139	7.02751e-75	Epithelial-G1
COL1A1	1.59656e-77	-2.58885	0.095	0.152	5.37944e-73	Epithelial-G1
HLA-DMB	2.42947e-77	-0.714173	0.109	0.164	8.18585e-73	Epithelial-G1
MAP3K8	8.71265e-74	-0.781137	0.256	0.286	2.93564e-69	Epithelial-G1
CXCL8	5.17539e-72	-2.58949	0.676	0.44	1.74379e-67	Epithelial-G1
DDX24	7.5647e-71	-0.939787	0.546	0.467	2.54885e-66	Epithelial-G1
TIMP1	1.8718e-70	-2.03041	0.793	0.492	6.30685e-66	Epithelial-G1
ANXA6	6.78271e-68	-0.659781	0.219	0.256	2.28537e-63	Epithelial-G1
IFI6	4.53404e-66	-0.974914	0.377	0.389	1.5277e-61	Epithelial-G1
DNAJB1	1.97449e-63	-0.845784	0.814	0.56	6.65284e-59	Epithelial-G1
PTPN7	1.09323e-62	-0.714402	0.138	0.184	3.68352e-58	Epithelial-G1
PPP2R5C	1.08509e-61	-1.03884	0.493	0.429	3.6561e-57	Epithelial-G1
SRSF7	8.8891e-61	-0.960656	0.753	0.597	2.99509e-56	Epithelial-G1
TNF	4.43772e-58	-0.621868	0.061	0.105	1.49525e-53	Epithelial-G1
RAB27A	8.8302e-58	-0.630123	0.133	0.177	2.97525e-53	Epithelial-G1
KMT2E	1.20765e-57	-0.837713	0.584	0.483	4.06905e-53	Epithelial-G1
TMEM173	5.3531e-57	-0.584606	0.161	0.202	1.80367e-52	Epithelial-G1
SOD2	7.82564e-57	-1.91404	0.795	0.5	2.63677e-52	Epithelial-G1
NPC2	4.23854e-56	-0.746258	0.82	0.498	1.42813e-51	Epithelial-G1
JUND	4.31706e-53	-0.601752	0.788	0.627	1.45459e-48	Epithelial-G1
TSPYL2	2.26157e-52	-0.687549	0.155	0.195	7.62014e-48	Epithelial-G1
PRPF38B	2.15657e-51	-0.531441	0.626	0.393	7.26636e-47	Epithelial-G1
EID1	9.0887e-51	-0.873345	0.552	0.448	3.06235e-46	Epithelial-G1
G0S2	7.16235e-50	-2.6959	0.212	0.239	2.41328e-45	Epithelial-G1
AKNA	8.74116e-50	-0.611818	0.116	0.156	2.94525e-45	Epithelial-G1
RARRES2	1.25424e-49	-0.95648	0.187	0.12	4.22604e-45	Epithelial-G1
CHMP1B	6.17145e-48	-1.00486	0.601	0.476	2.07941e-43	Epithelial-G1
IGHA2	3.67806e-47	-2.84099	0.119	0.162	1.23929e-42	Epithelial-G1
CTSS	2.91335e-46	-0.745092	0.653	0.412	9.81626e-42	Epithelial-G1
CELF2	2.40035e-43	-0.514398	0.373	0.241	8.08775e-39	Epithelial-G1
NINJ1	3.82869e-43	-1.09628	0.421	0.374	1.29004e-38	Epithelial-G1
SRSF2	1.22323e-42	-0.559109	0.84	0.674	4.12156e-38	Epithelial-G1
SPINK4	1.75012e-42	-1.36185	0.086	0.127	5.89684e-38	Epithelial-G1
ELF1	1.19493e-41	-1.00959	0.503	0.425	4.0262e-37	Epithelial-G1
ARID4B	8.45475e-40	-0.85761	0.472	0.405	2.84874e-35	Epithelial-G1
GZMB	2.43581e-39	-2.45767	0.206	0.224	8.20721e-35	Epithelial-G1
TANK	3.8041e-39	-0.835614	0.366	0.34	1.28175e-34	Epithelial-G1
TAGLN	9.18482e-38	-1.41414	0.072	0.108	3.09473e-33	Epithelial-G1
G3BP2	4.06688e-37	-0.596769	0.561	0.364	1.37029e-32	Epithelial-G1
DNAJB6	4.10644e-37	-0.645028	0.79	0.602	1.38362e-32	Epithelial-G1
STK4	1.11892e-35	-0.966259	0.428	0.371	3.77009e-31	Epithelial-G1
TNFRSF25	1.40667e-35	-0.523515	0.094	0.126	4.73965e-31	Epithelial-G1
TMEM50A	3.80154e-35	-0.665369	0.723	0.543	1.28089e-30	Epithelial-G1
RNF149	1.32546e-34	-0.518379	0.518	0.336	4.46599e-30	Epithelial-G1
LINC00936	9.89956e-34	-0.579885	0.152	0.18	3.33556e-29	Epithelial-G1
PTGER4	1.609e-32	-0.653119	0.188	0.208	5.42136e-28	Epithelial-G1
CAPG	2.33669e-32	-0.715743	0.621	0.395	7.87325e-28	Epithelial-G1
CTSC	5.27125e-32	-1.12169	0.491	0.408	1.7761e-27	Epithelial-G1
MMP14	1.12525e-31	-0.512808	0.149	0.175	3.79141e-27	Epithelial-G1
PIK3IP1	1.20879e-31	-0.653096	0.154	0.178	4.0729e-27	Epithelial-G1
DDX6	2.10285e-31	-0.520383	0.431	0.286	7.08534e-27	Epithelial-G1
GPBP1	9.55672e-31	-0.771542	0.596	0.474	3.22004e-26	Epithelial-G1
NFKB2	3.86099e-30	-0.57212	0.252	0.258	1.30092e-25	Epithelial-G1
MORF4L1	3.91584e-29	-0.541408	0.783	0.582	1.3194e-24	Epithelial-G1
HSPA1A	9.12711e-29	-2.2778	0.457	0.415	3.07529e-24	Epithelial-G1
UBE2B	9.9172e-29	-0.661186	0.736	0.561	3.3415e-24	Epithelial-G1
CCNH	1.19071e-27	-0.508424	0.343	0.233	4.01197e-23	Epithelial-G1
RHBDD2	1.73139e-27	-0.517542	0.421	0.282	5.83374e-23	Epithelial-G1
HLA-DMA	3.50458e-27	-0.932991	0.343	0.318	1.18083e-22	Epithelial-G1
CTSB	8.54681e-27	-1.49545	0.712	0.443	2.87976e-22	Epithelial-G1
STK17A	1.28591e-26	-0.91112	0.396	0.347	4.33274e-22	Epithelial-G1
NFKB1	6.06166e-26	-0.809049	0.311	0.291	2.04242e-21	Epithelial-G1
IFI27L2	1.47385e-25	-0.616735	0.47	0.399	4.96598e-21	Epithelial-G1
ICAM3	1.43229e-24	-0.791906	0.344	0.313	4.82595e-20	Epithelial-G1
AAK1	4.3425e-24	-0.554625	0.19	0.204	1.46316e-19	Epithelial-G1
DNAJA1	5.09293e-24	-0.710161	0.788	0.606	1.71601e-19	Epithelial-G1
FOXP1	1.32587e-23	-0.589389	0.484	0.323	4.46739e-19	Epithelial-G1
PRDM1	3.54643e-23	-0.516028	0.187	0.202	1.19493e-18	Epithelial-G1
CFLAR	2.91069e-22	-0.821053	0.562	0.444	9.80727e-18	Epithelial-G1
PRNP	3.00965e-22	-0.537959	0.429	0.292	1.01407e-17	Epithelial-G1
PMAIP1	3.50869e-21	-0.789654	0.616	0.412	1.18222e-16	Epithelial-G1
ROCK1	6.77524e-21	-0.619538	0.33	0.302	2.28285e-16	Epithelial-G1
C12orf57	2.87992e-20	-0.675125	0.651	0.489	9.7036e-16	Epithelial-G1
SGK1	3.65131e-19	-0.723046	0.221	0.226	1.23027e-14	Epithelial-G1
GNAI2	4.02298e-19	-0.631007	0.363	0.32	1.3555e-14	Epithelial-G1
WSB1	3.19439e-18	-0.696203	0.554	0.436	1.07632e-13	Epithelial-G1
CHD1	1.17107e-17	-0.545217	0.386	0.269	3.94579e-13	Epithelial-G1
ARF6	1.36357e-17	-0.666048	0.696	0.514	4.59441e-13	Epithelial-G1
OSTF1	2.70419e-15	-0.705235	0.449	0.37	9.11151e-11	Epithelial-G1
JAK1	2.6606e-14	-0.715339	0.497	0.395	8.96461e-10	Epithelial-G1
CD55	2.70284e-14	-0.624656	0.606	0.413	9.10695e-10	Epithelial-G1
FAM49B	2.89715e-14	-0.584225	0.598	0.396	9.76166e-10	Epithelial-G1
JCHAIN	3.42053e-14	-3.56952	0.234	0.232	1.15251e-09	Epithelial-G1
SDCBP	4.04643e-14	-0.623899	0.744	0.552	1.3634e-09	Epithelial-G1
ID2	6.82729e-14	-0.881254	0.716	0.556	2.30039e-09	Epithelial-G1
ABL2	1.80349e-13	-0.578774	0.183	0.186	6.07669e-09	Epithelial-G1
CLK1	2.02887e-13	-0.724731	0.542	0.428	6.83609e-09	Epithelial-G1
PDCD4	3.93386e-13	-0.734241	0.476	0.328	1.32547e-08	Epithelial-G1
CCNL1	5.71873e-13	-0.531369	0.779	0.572	1.92687e-08	Epithelial-G1
MIR4435-2HG	2.77708e-12	-0.612774	0.477	0.338	9.35709e-08	Epithelial-G1
RSRP1	3.91792e-12	-0.667934	0.409	0.347	1.32011e-07	Epithelial-G1
BCAS2	5.16569e-12	-0.638371	0.461	0.321	1.74053e-07	Epithelial-G1
MBNL1	5.80118e-12	-0.723605	0.412	0.342	1.95465e-07	Epithelial-G1
IGHM	8.09906e-12	-2.53216	0.12	0.134	2.7289e-07	Epithelial-G1
JMJD1C	8.21692e-12	-0.505901	0.474	0.334	2.76861e-07	Epithelial-G1
PAIP2	1.58923e-11	-0.698608	0.625	0.472	5.35476e-07	Epithelial-G1
BNIP3L	2.1705e-11	-0.569264	0.334	0.298	7.3133e-07	Epithelial-G1
RELB	2.62219e-11	-0.542727	0.288	0.266	8.83522e-07	Epithelial-G1
FLNA	3.28287e-11	-0.613623	0.378	0.328	1.10613e-06	Epithelial-G1
IL32	3.32354e-11	-0.939066	0.9	0.703	1.11983e-06	Epithelial-G1
S100A9	3.3698e-11	-2.1236	0.258	0.194	1.13542e-06	Epithelial-G1
RP11-1143G9.4	1.30207e-10	-0.853419	0.14	0.151	4.3872e-06	Epithelial-G1
PSAP	1.89616e-10	-1.11397	0.799	0.55	6.38892e-06	Epithelial-G1
CD99	2.66683e-10	-0.564294	0.771	0.576	8.98563e-06	Epithelial-G1
CMTM6	3.98418e-10	-0.560022	0.591	0.406	1.34243e-05	Epithelial-G1
GADD45B	4.8138e-10	-0.845562	0.526	0.426	1.62196e-05	Epithelial-G1
ATP2B1	5.03539e-10	-0.634998	0.501	0.348	1.69663e-05	Epithelial-G1
ZC3HAV1	1.04332e-09	-0.740992	0.319	0.281	3.51538e-05	Epithelial-G1
DDX3X	2.48247e-08	-0.62017	0.711	0.516	0.000836444	Epithelial-G1
N4BP2L2	3.86862e-08	-0.504611	0.583	0.409	0.00130349	Epithelial-G1
SELM	4.90665e-08	-0.642411	0.382	0.281	0.00165325	Epithelial-G1
NAMPT	5.7999e-08	-1.17198	0.672	0.488	0.00195422	Epithelial-G1
EML4	7.04578e-08	-0.73903	0.503	0.348	0.00237401	Epithelial-G1
CKLF	8.0136e-08	-0.806169	0.593	0.447	0.0027001	Epithelial-G1
FOSB	1.08118e-07	-0.616324	0.724	0.542	0.00364293	Epithelial-G1
DAZAP2	1.16404e-07	-0.548131	0.764	0.55	0.00392212	Epithelial-G1
IGHA1	1.00409e-06	-3.60612	0.472	0.398	0.0338319	Epithelial-G1
KDM6B	1.48381e-06	-0.646639	0.392	0.325	0.0499954	Epithelial-G1
RABAC1	1.5858e-06	-0.528083	0.755	0.526	0.0534319	Epithelial-G1
CD68	2.03888e-06	-0.851957	0.306	0.232	0.068698	Epithelial-G1
SEPT7	2.20468e-06	-0.541089	0.696	0.475	0.0742844	Epithelial-G1
PPP1R2	2.3052e-06	-0.787951	0.553	0.422	0.0776716	Epithelial-G1
HLA-F	3.01496e-06	-0.650035	0.454	0.366	0.101586	Epithelial-G1
PLAC8	6.06776e-06	-0.594646	0.294	0.232	0.204447	Epithelial-G1
MYADM	2.47186e-05	-0.661384	0.491	0.352	0.832868	Epithelial-G1
ZFP36L2	3.1522e-05	-0.542062	0.858	0.667	1	Epithelial-G1
RAP1B	3.44194e-05	-0.510534	0.393	0.291	1	Epithelial-G1
TERF2IP	5.93105e-05	-0.708199	0.436	0.348	1	Epithelial-G1
WTAP	6.27271e-05	-0.824319	0.62	0.455	1	Epithelial-G1
BAZ1A	9.96914e-05	-0.608157	0.514	0.366	1	Epithelial-G1
CITED2	0.000150504	-0.738235	0.332	0.284	1	Epithelial-G1
FN1	0.000236045	-0.578571	0.138	0.117	1	Epithelial-G1
NFKBIZ	0.000239112	-0.564561	0.415	0.31	1	Epithelial-G1
GK	0.000256511	-0.501338	0.212	0.169	1	Epithelial-G1
PRKAR1A	0.000327183	-0.515063	0.459	0.333	1	Epithelial-G1
ATP1B3	0.00155823	-0.726469	0.745	0.536	1	Epithelial-G1
SP100	0.00173191	-0.516343	0.305	0.263	1	Epithelial-G1
MGAT4A	0.00255812	-0.659734	0.302	0.234	1	Epithelial-G1
PIK3R1	0.00399646	-0.550398	0.168	0.158	1	Epithelial-G1
PPP1CB	0.00480396	-0.590657	0.718	0.495	1	Epithelial-G1
TTC39C	0.00759724	-0.523822	0.178	0.165	1	Epithelial-G1
LIMS1	0.00923426	-0.680593	0.497	0.354	1	Epithelial-G1
PIM1	0.00997946	-0.661043	0.381	0.312	1	Epithelial-G1
REG4.1	0	3.80471	0.753	0.072	0	Epithelial-G3
TFF1.1	0	3.79068	0.733	0.161	0	Epithelial-G3
SPINK4.1	0	3.53901	0.45	0.074	0	Epithelial-G3
TFF3.1	0	3.36732	0.975	0.473	0	Epithelial-G3
AGR2	0	3.12942	0.959	0.376	0	Epithelial-G3
S100P.1	0	2.49106	0.908	0.289	0	Epithelial-G3
KRT19.1	0	2.46419	0.972	0.381	0	Epithelial-G3
TFF2	0	2.33682	0.458	0.028	0	Epithelial-G3
ITLN1	0	2.28688	0.133	0.02	0	Epithelial-G3
TACSTD2	0	2.15602	0.649	0.101	0	Epithelial-G3
PLA2G2A	0	2.08725	0.304	0.106	0	Epithelial-G3
LCN2.1	0	2.02804	0.792	0.287	0	Epithelial-G3
CEACAM5.1	0	1.97001	0.902	0.288	0	Epithelial-G3
S100A6.1	0	1.95719	0.999	0.915	0	Epithelial-G3
FXYD3.1	0	1.9278	0.954	0.374	0	Epithelial-G3
MAL2.1	0	1.86696	0.846	0.244	0	Epithelial-G3
LGALS4.1	0	1.84574	0.962	0.372	0	Epithelial-G3
KRT17	0	1.81614	0.405	0.078	0	Epithelial-G3
TSPAN8.1	0	1.78577	0.934	0.355	0	Epithelial-G3
KRT8.1	0	1.77081	0.989	0.486	0	Epithelial-G3
CLDN3.1	0	1.75999	0.944	0.382	0	Epithelial-G3
S100A14.1	0	1.74901	0.848	0.283	0	Epithelial-G3
ATP1B1.1	0	1.74524	0.892	0.32	0	Epithelial-G3
S100A16.1	0	1.73788	0.899	0.313	0	Epithelial-G3
SPINT2.1	0	1.72374	0.943	0.403	0	Epithelial-G3
C19orf33.1	0	1.65535	0.79	0.266	0	Epithelial-G3
CLDN4.1	0	1.62535	0.948	0.451	0	Epithelial-G3
KRT18.1	0	1.62305	0.987	0.479	0	Epithelial-G3
TSPAN1	0	1.61869	0.707	0.184	0	Epithelial-G3
MDK.1	0	1.61743	0.862	0.268	0	Epithelial-G3
FCGBP	0	1.57863	0.325	0.034	0	Epithelial-G3
AGR3	0	1.56892	0.75	0.111	0	Epithelial-G3
SLPI.1	0	1.55081	0.726	0.22	0	Epithelial-G3
GPRC5A.1	0	1.54151	0.853	0.285	0	Epithelial-G3
PLAC8.1	0	1.53924	0.748	0.183	0	Epithelial-G3
MUC13.1	0	1.53924	0.807	0.239	0	Epithelial-G3
PRSS2	0	1.51446	0.106	0.015	0	Epithelial-G3
IFI27.1	0	1.50926	0.835	0.46	0	Epithelial-G3
KRT7	0	1.50269	0.659	0.069	0	Epithelial-G3
FHL2.1	0	1.47938	0.861	0.266	0	Epithelial-G3
CLDN7.1	0	1.46293	0.91	0.294	0	Epithelial-G3
PRSS3.1	0	1.45487	0.786	0.267	0	Epithelial-G3
IGFBP2.1	0	1.45372	0.717	0.231	0	Epithelial-G3
MUC1	0	1.444	0.705	0.124	0	Epithelial-G3
CD55.1	0	1.43063	0.851	0.413	0	Epithelial-G3
PI3	0	1.42808	0.353	0.129	0	Epithelial-G3
CYSTM1	0	1.41157	0.919	0.435	0	Epithelial-G3
MMP7.1	0	1.38837	0.505	0.098	0	Epithelial-G3
EPCAM.1	0	1.38524	0.961	0.374	0	Epithelial-G3
FAM3D.1	0	1.38127	0.768	0.212	0	Epithelial-G3
SERPINA1	0	1.34605	0.588	0.193	0	Epithelial-G3
CEACAM6.1	0	1.34461	0.574	0.26	0	Epithelial-G3
ASS1.1	0	1.31505	0.764	0.216	0	Epithelial-G3
TM4SF1.1	0	1.31256	0.819	0.329	0	Epithelial-G3
PDZK1IP1.1	0	1.30586	0.621	0.186	0	Epithelial-G3
F3	0	1.29015	0.613	0.144	0	Epithelial-G3
CD24.1	0	1.28347	0.926	0.369	0	Epithelial-G3
TMEM54.1	0	1.28165	0.842	0.259	0	Epithelial-G3
GDF15.1	0	1.28161	0.839	0.311	0	Epithelial-G3
ELF3.1	0	1.27428	0.932	0.35	0	Epithelial-G3
DSG2.1	0	1.27406	0.819	0.218	0	Epithelial-G3
GSTP1.1	0	1.25838	0.969	0.669	0	Epithelial-G3
LMO7	0	1.2527	0.775	0.212	0	Epithelial-G3
PHLDA2.1	0	1.24351	0.942	0.44	0	Epithelial-G3
MUC5B	0	1.22983	0.488	0.068	0	Epithelial-G3
PLA2G16	0	1.22475	0.742	0.236	0	Epithelial-G3
S100A10.1	0	1.22143	0.979	0.769	0	Epithelial-G3
WFDC2	0	1.20682	0.496	0.081	0	Epithelial-G3
SOD3	0	1.19833	0.662	0.193	0	Epithelial-G3
NDUFA4L2	0	1.1894	0.404	0.038	0	Epithelial-G3
SFN.1	0	1.17752	0.868	0.275	0	Epithelial-G3
AGPAT2.1	0	1.1702	0.852	0.353	0	Epithelial-G3
CSTB	0	1.15674	0.953	0.628	0	Epithelial-G3
NPDC1	0	1.1539	0.791	0.231	0	Epithelial-G3
LGALS3.1	0	1.1525	0.962	0.609	0	Epithelial-G3
SMIM22.1	0	1.14667	0.841	0.281	0	Epithelial-G3
SERINC2.1	0	1.14471	0.8	0.229	0	Epithelial-G3
AREG.1	0	1.11741	0.874	0.441	0	Epithelial-G3
QSOX1	0	1.07116	0.736	0.231	0	Epithelial-G3
LAMB3	0	1.06708	0.694	0.199	0	Epithelial-G3
RAMP1	0	1.06697	0.576	0.067	0	Epithelial-G3
BACE2	0	1.06171	0.763	0.21	0	Epithelial-G3
LSR.1	0	1.05826	0.83	0.269	0	Epithelial-G3
CDC42EP5.1	0	1.04217	0.726	0.227	0	Epithelial-G3
CYP3A5	0	1.03964	0.667	0.163	0	Epithelial-G3
ANXA2.1	0	1.01749	0.956	0.631	0	Epithelial-G3
TSPAN13	0	0.986712	0.758	0.222	0	Epithelial-G3
RAB25.1	0	0.982672	0.82	0.245	0	Epithelial-G3
DSP.1	0	0.97865	0.778	0.209	0	Epithelial-G3
MARCKSL1.1	0	0.97275	0.905	0.473	0	Epithelial-G3
HEBP2.1	0	0.967948	0.824	0.329	0	Epithelial-G3
ERO1A	0	0.96203	0.682	0.256	0	Epithelial-G3
HMGA1.1	0	0.957115	0.89	0.437	0	Epithelial-G3
LGALS3BP.1	0	0.955843	0.841	0.337	0	Epithelial-G3
CEACAM1	0	0.948312	0.527	0.163	0	Epithelial-G3
GOLM1	0	0.947632	0.669	0.2	0	Epithelial-G3
CCND1.1	0	0.94653	0.711	0.255	0	Epithelial-G3
ALDOA.1	0	0.94429	0.967	0.801	0	Epithelial-G3
KLF4	0	0.936454	0.796	0.345	0	Epithelial-G3
SERPINB5	0	0.933993	0.549	0.1	0	Epithelial-G3
PPDPF.1	0	0.933396	0.971	0.729	0	Epithelial-G3
SDCBP2	0	0.932786	0.59	0.123	0	Epithelial-G3
KLF5.1	0	0.93258	0.798	0.248	0	Epithelial-G3
SCD.1	0	0.931978	0.588	0.215	0	Epithelial-G3
KLK10	0	0.929747	0.324	0.06	0	Epithelial-G3
OCIAD2	0	0.924432	0.9	0.48	0	Epithelial-G3
TSPAN3	0	0.922716	0.778	0.281	0	Epithelial-G3
CAMK2N1.1	0	0.918673	0.766	0.25	0	Epithelial-G3
LAMC2	0	0.910845	0.529	0.138	0	Epithelial-G3
KLK1	0	0.895483	0.449	0.131	0	Epithelial-G3
S100A13	0	0.89519	0.787	0.264	0	Epithelial-G3
AMN	0	0.89198	0.615	0.116	0	Epithelial-G3
EDN1.1	0	0.884317	0.544	0.197	0	Epithelial-G3
SOX9.1	0	0.884082	0.707	0.209	0	Epithelial-G3
NDUFB9.1	0	0.87521	0.873	0.551	0	Epithelial-G3
TRIM31.1	0	0.871049	0.576	0.189	0	Epithelial-G3
SLC44A4	0	0.868242	0.709	0.174	0	Epithelial-G3
STARD10.1	0	0.864657	0.768	0.255	0	Epithelial-G3
S100A11	0	0.863384	0.975	0.747	0	Epithelial-G3
ST14.1	0	0.840345	0.773	0.256	0	Epithelial-G3
JUP.1	0	0.835192	0.755	0.234	0	Epithelial-G3
UQCRH.1	0	0.832688	0.951	0.728	0	Epithelial-G3
TXNDC17	0	0.825098	0.862	0.427	0	Epithelial-G3
BSG.1	0	0.822746	0.91	0.566	0	Epithelial-G3
SLC6A8	0	0.821583	0.501	0.11	0	Epithelial-G3
GAPDH	0	0.820503	0.992	0.96	0	Epithelial-G3
CDH1.1	0	0.820453	0.741	0.228	0	Epithelial-G3
DSC2	0	0.819633	0.625	0.141	0	Epithelial-G3
MT-ND5	0	0.814594	0.943	0.864	0	Epithelial-G3
TNFRSF12A.1	0	0.810685	0.815	0.312	0	Epithelial-G3
LIPH	0	0.81064	0.608	0.115	0	Epithelial-G3
MT-CO1	0	0.808701	0.986	0.994	0	Epithelial-G3
PERP.1	0	0.80734	0.927	0.4	0	Epithelial-G3
EPHA2.1	0	0.799771	0.685	0.217	0	Epithelial-G3
CCL26	0	0.798093	0.169	0.014	0	Epithelial-G3
MLPH	0	0.797436	0.518	0.057	0	Epithelial-G3
PPP1R1B.1	0	0.795561	0.718	0.221	0	Epithelial-G3
ITGB4	0	0.794787	0.641	0.177	0	Epithelial-G3
PCBD1.1	0	0.792195	0.848	0.367	0	Epithelial-G3
FGFBP1	0	0.7843	0.385	0.1	0	Epithelial-G3
ATF3	0	0.777487	0.798	0.384	0	Epithelial-G3
MUC12	0	0.776462	0.539	0.193	0	Epithelial-G3
PRSS8.1	0	0.775911	0.599	0.189	0	Epithelial-G3
KDELR1	0	0.774885	0.831	0.39	0	Epithelial-G3
CLTB	0	0.772288	0.856	0.456	0	Epithelial-G3
CXADR.1	0	0.772248	0.702	0.205	0	Epithelial-G3
HES6.1	0	0.771323	0.565	0.188	0	Epithelial-G3
TPD52	0	0.770235	0.787	0.303	0	Epithelial-G3
ANXA4.1	0	0.76963	0.765	0.321	0	Epithelial-G3
MALL	0	0.767994	0.546	0.15	0	Epithelial-G3
CD59	0	0.767689	0.809	0.432	0	Epithelial-G3
MT-CO3.1	0	0.766594	0.985	0.992	0	Epithelial-G3
RAB11FIP1.1	0	0.76229	0.807	0.341	0	Epithelial-G3
GSN	0	0.761442	0.727	0.257	0	Epithelial-G3
RPL12.1	0	0.758791	0.995	0.99	0	Epithelial-G3
RP1-122P22.4	0	0.754931	0.456	0.026	0	Epithelial-G3
VDAC2.1	0	0.751563	0.899	0.542	0	Epithelial-G3
MYH14.1	0	0.750534	0.633	0.189	0	Epithelial-G3
GAL	0	0.749368	0.383	0.128	0	Epithelial-G3
FAM46A	0	0.748659	0.615	0.175	0	Epithelial-G3
SPINT1.1	0	0.747263	0.707	0.238	0	Epithelial-G3
APP	0	0.746779	0.831	0.326	0	Epithelial-G3
TINAGL1.1	0	0.746601	0.699	0.24	0	Epithelial-G3
NDRG1	0	0.745951	0.62	0.246	0	Epithelial-G3
CD9.1	0	0.745868	0.9	0.433	0	Epithelial-G3
MT-CO2.1	0	0.745441	0.985	0.994	0	Epithelial-G3
SQLE	0	0.742804	0.573	0.212	0	Epithelial-G3
TM4SF4	0	0.74273	0.126	0.011	0	Epithelial-G3
MT-ND4.1	0	0.735754	0.984	0.991	0	Epithelial-G3
TMC5.1	0	0.735638	0.612	0.179	0	Epithelial-G3
RHOC	0	0.73545	0.87	0.461	0	Epithelial-G3
KCNK1	0	0.73432	0.562	0.121	0	Epithelial-G3
EPS8L1	0	0.733444	0.487	0.097	0	Epithelial-G3
MISP.1	0	0.731955	0.745	0.248	0	Epithelial-G3
RAC1.1	0	0.731171	0.945	0.671	0	Epithelial-G3
MT-CYB.1	0	0.731004	0.973	0.979	0	Epithelial-G3
ETHE1.1	0	0.729833	0.81	0.379	0	Epithelial-G3
PDLIM1.1	0	0.71738	0.84	0.338	0	Epithelial-G3
ANXA3.1	0	0.715289	0.627	0.198	0	Epithelial-G3
TXN.1	0	0.712575	0.961	0.699	0	Epithelial-G3
TMSB10	0	0.710732	0.999	0.99	0	Epithelial-G3
MT-ND1.1	0	0.708989	0.966	0.971	0	Epithelial-G3
SERPINB1	0	0.707435	0.795	0.441	0	Epithelial-G3
TMEM141.1	0	0.706317	0.835	0.361	0	Epithelial-G3
SLC2A1	0	0.706223	0.641	0.205	0	Epithelial-G3
ERRFI1.1	0	0.70299	0.668	0.24	0	Epithelial-G3
MYO6	0	0.699701	0.656	0.184	0	Epithelial-G3
ACAA2	0	0.690691	0.631	0.276	0	Epithelial-G3
SERPINB6	0	0.688565	0.746	0.332	0	Epithelial-G3
P4HB	0	0.685438	0.904	0.558	0	Epithelial-G3
ACTN4.1	0	0.684164	0.844	0.408	0	Epithelial-G3
LLGL2.1	0	0.682372	0.716	0.229	0	Epithelial-G3
PKP3.1	0	0.681743	0.72	0.227	0	Epithelial-G3
NBL1	0	0.677536	0.806	0.296	0	Epithelial-G3
AQP5	0	0.677122	0.33	0.019	0	Epithelial-G3
GCNT3	0	0.67555	0.417	0.053	0	Epithelial-G3
S100A2	0	0.670637	0.362	0.082	0	Epithelial-G3
MSLN	0	0.670157	0.413	0.043	0	Epithelial-G3
DST	0	0.666775	0.599	0.171	0	Epithelial-G3
DDR1	0	0.664558	0.658	0.176	0	Epithelial-G3
BRI3	0	0.664102	0.807	0.396	0	Epithelial-G3
F11R	0	0.661554	0.601	0.18	0	Epithelial-G3
PPA1.1	0	0.661282	0.899	0.532	0	Epithelial-G3
MUC3A.1	0	0.660682	0.622	0.195	0	Epithelial-G3
PRSS22	0	0.659538	0.5	0.112	0	Epithelial-G3
RND3.1	0	0.659411	0.705	0.258	0	Epithelial-G3
GMDS.1	0	0.659008	0.666	0.256	0	Epithelial-G3
MGST1.1	0	0.656776	0.77	0.287	0	Epithelial-G3
LAD1.1	0	0.653664	0.681	0.211	0	Epithelial-G3
ABHD11.1	0	0.653524	0.653	0.228	0	Epithelial-G3
SEPW1	0	0.65017	0.877	0.501	0	Epithelial-G3
MYDGF	0	0.648795	0.871	0.517	0	Epithelial-G3
PPP1R14B	0	0.647033	0.751	0.32	0	Epithelial-G3
MT1E	0	0.64694	0.367	0.157	0	Epithelial-G3
ITM2C	0	0.646813	0.818	0.378	0	Epithelial-G3
TMPRSS2	0	0.646505	0.543	0.158	0	Epithelial-G3
MIF.1	0	0.645305	0.93	0.618	0	Epithelial-G3
ANXA13	0	0.644706	0.359	0.054	0	Epithelial-G3
CDC42EP1	0	0.644415	0.638	0.202	0	Epithelial-G3
ZFAS1.1	0	0.643326	0.937	0.68	0	Epithelial-G3
NCOA7.1	0	0.642366	0.733	0.301	0	Epithelial-G3
TSTA3	0	0.641053	0.719	0.307	0	Epithelial-G3
GALNT1	0	0.639831	0.666	0.201	0	Epithelial-G3
COX6A1.1	0	0.638717	0.946	0.742	0	Epithelial-G3
BAIAP2L1	0	0.635866	0.618	0.158	0	Epithelial-G3
BAG1	0	0.635245	0.808	0.394	0	Epithelial-G3
ABHD2	0	0.632053	0.656	0.201	0	Epithelial-G3
TMED3	0	0.63197	0.767	0.344	0	Epithelial-G3
ASPH	0	0.631732	0.695	0.267	0	Epithelial-G3
PDIA4	0	0.631185	0.77	0.38	0	Epithelial-G3
TPM1.1	0	0.629658	0.837	0.344	0	Epithelial-G3
EIF4EBP1	0	0.624024	0.741	0.339	0	Epithelial-G3
MACC1	0	0.623872	0.523	0.134	0	Epithelial-G3
ITGA6.1	0	0.620124	0.689	0.242	0	Epithelial-G3
ST6GALNAC1	0	0.618389	0.422	0.102	0	Epithelial-G3
MYO5B	0	0.61622	0.589	0.141	0	Epithelial-G3
MRPL14.1	0	0.614214	0.83	0.404	0	Epithelial-G3
TRIB1.1	0	0.613765	0.721	0.334	0	Epithelial-G3
TMEM45B.1	0	0.612701	0.553	0.185	0	Epithelial-G3
MT-ND4L.1	0	0.611826	0.833	0.485	0	Epithelial-G3
ADIRF.1	0	0.611743	0.472	0.227	0	Epithelial-G3
AQP3	0	0.611146	0.405	0.112	0	Epithelial-G3
EPS8	0	0.610761	0.642	0.195	0	Epithelial-G3
GPX2.1	0	0.608958	0.777	0.348	0	Epithelial-G3
CRB3	0	0.60673	0.605	0.176	0	Epithelial-G3
TMBIM1	0	0.606477	0.661	0.269	0	Epithelial-G3
TMPRSS4	0	0.605683	0.597	0.154	0	Epithelial-G3
PDE4C	0	0.605029	0.466	0.103	0	Epithelial-G3
SPTBN1	0	0.602904	0.745	0.286	0	Epithelial-G3
ANG	0	0.60195	0.506	0.109	0	Epithelial-G3
NR4A1.1	0	0.600718	0.793	0.429	0	Epithelial-G3
SPATS2L	0	0.59862	0.742	0.29	0	Epithelial-G3
MGLL	0	0.597644	0.612	0.198	0	Epithelial-G3
LINC01207	0	0.597144	0.442	0.076	0	Epithelial-G3
AK1	0	0.59645	0.608	0.197	0	Epithelial-G3
PTPRF	0	0.595634	0.61	0.163	0	Epithelial-G3
CD151.1	0	0.594327	0.826	0.387	0	Epithelial-G3
ABHD11-AS1	0	0.5934	0.371	0.062	0	Epithelial-G3
CKB.1	0	0.593283	0.711	0.241	0	Epithelial-G3
NET1.1	0	0.592998	0.671	0.22	0	Epithelial-G3
GALNT3	0	0.592231	0.583	0.161	0	Epithelial-G3
RHOB.1	0	0.590111	0.851	0.455	0	Epithelial-G3
AP1S1.1	0	0.589734	0.756	0.312	0	Epithelial-G3
CA9	0	0.589724	0.373	0.071	0	Epithelial-G3
ARPC1A.1	0	0.58753	0.785	0.34	0	Epithelial-G3
LAMA3	0	0.586583	0.476	0.113	0	Epithelial-G3
BLVRB	0	0.586018	0.738	0.311	0	Epithelial-G3
PVRL2	0	0.584519	0.692	0.277	0	Epithelial-G3
PTTG1IP	0	0.58413	0.713	0.286	0	Epithelial-G3
SLC22A18	0	0.581475	0.585	0.185	0	Epithelial-G3
C12orf75	0	0.580741	0.816	0.407	0	Epithelial-G3
SLC12A2.1	0	0.572882	0.696	0.279	0	Epithelial-G3
KDELR2	0	0.572545	0.875	0.503	0	Epithelial-G3
CREB3L1	0	0.572323	0.464	0.051	0	Epithelial-G3
SH3YL1.1	0	0.571582	0.689	0.265	0	Epithelial-G3
C6orf132.1	0	0.570693	0.602	0.198	0	Epithelial-G3
C4orf48	0	0.569727	0.852	0.47	0	Epithelial-G3
EMP1	0	0.569452	0.613	0.25	0	Epithelial-G3
ARL14.1	0	0.569333	0.51	0.159	0	Epithelial-G3
CTTN	0	0.568636	0.692	0.238	0	Epithelial-G3
PDCD6	0	0.56833	0.811	0.421	0	Epithelial-G3
CDX1.1	0	0.567524	0.672	0.237	0	Epithelial-G3
INO80C	0	0.566951	0.601	0.191	0	Epithelial-G3
HSPB1	0	0.560886	0.93	0.61	0	Epithelial-G3
UQCRQ.1	0	0.556991	0.936	0.643	0	Epithelial-G3
NENF	0	0.556028	0.817	0.432	0	Epithelial-G3
PLPP2.1	0	0.554797	0.726	0.247	0	Epithelial-G3
PHPT1	0	0.552176	0.864	0.508	0	Epithelial-G3
GPRC5C	0	0.552036	0.511	0.112	0	Epithelial-G3
MT-ATP6.1	0	0.551977	0.975	0.984	0	Epithelial-G3
GNG5	0	0.55014	0.902	0.559	0	Epithelial-G3
FLNB	0	0.549972	0.606	0.204	0	Epithelial-G3
NXPH4	0	0.549547	0.309	0.015	0	Epithelial-G3
OCLN	0	0.549204	0.537	0.137	0	Epithelial-G3
TM9SF3	0	0.548677	0.767	0.328	0	Epithelial-G3
RPLP0.1	0	0.546964	0.984	0.955	0	Epithelial-G3
TRIM29	0	0.544037	0.397	0.081	0	Epithelial-G3
ERBB3.1	0	0.541653	0.644	0.202	0	Epithelial-G3
CDH17.1	0	0.539845	0.611	0.22	0	Epithelial-G3
PLBD1	0	0.539302	0.581	0.207	0	Epithelial-G3
TNFRSF21	0	0.538721	0.572	0.183	0	Epithelial-G3
HMGCS1	0	0.538069	0.534	0.219	0	Epithelial-G3
LINC01133	0	0.537624	0.431	0.107	0	Epithelial-G3
ABCC3	0	0.536235	0.543	0.15	0	Epithelial-G3
CTNNA1	0	0.535575	0.73	0.292	0	Epithelial-G3
ACTG1.1	0	0.532131	0.985	0.9	0	Epithelial-G3
FAM162A	0	0.532098	0.74	0.359	0	Epithelial-G3
RPS18.1	0	0.532011	0.998	0.997	0	Epithelial-G3
SEMA3B	0	0.530899	0.341	0.096	0	Epithelial-G3
SEC61G	0	0.52909	0.944	0.682	0	Epithelial-G3
MT-ND2.1	0	0.528525	0.976	0.988	0	Epithelial-G3
TSTD1	0	0.528398	0.803	0.369	0	Epithelial-G3
EMP2.1	0	0.52823	0.649	0.231	0	Epithelial-G3
CTNND1	0	0.527813	0.644	0.228	0	Epithelial-G3
ABHD17C	0	0.527374	0.544	0.145	0	Epithelial-G3
EFNA1.1	0	0.521536	0.544	0.19	0	Epithelial-G3
PLEC	0	0.520474	0.626	0.267	0	Epithelial-G3
HEPH	0	0.518385	0.505	0.157	0	Epithelial-G3
GFPT1	0	0.517577	0.656	0.232	0	Epithelial-G3
F2RL1	0	0.516306	0.536	0.141	0	Epithelial-G3
ZNF706	0	0.514762	0.873	0.533	0	Epithelial-G3
PKM	0	0.513576	0.911	0.639	0	Epithelial-G3
CTSE	0	0.512066	0.221	0.005	0	Epithelial-G3
FDPS.1	0	0.510928	0.714	0.371	0	Epithelial-G3
CDA	0	0.510153	0.292	0.08	0	Epithelial-G3
ANXA11	0	0.509418	0.849	0.469	0	Epithelial-G3
GNB2	0	0.509276	0.837	0.463	0	Epithelial-G3
CLIC1.1	0	0.509243	0.948	0.767	0	Epithelial-G3
HN1	0	0.50906	0.889	0.565	0	Epithelial-G3
SDC1	0	0.509016	0.615	0.208	0	Epithelial-G3
GIPC1	0	0.507895	0.648	0.238	0	Epithelial-G3
DSTN.1	0	0.507482	0.923	0.501	0	Epithelial-G3
CHPF	0	0.506841	0.611	0.203	0	Epithelial-G3
CHCHD10.1	0	0.506287	0.839	0.499	0	Epithelial-G3
SRI.1	0	0.505629	0.862	0.49	0	Epithelial-G3
HDLBP	0	0.505499	0.754	0.341	0	Epithelial-G3
YWHAE	0	0.505131	0.895	0.529	0	Epithelial-G3
DAP	0	0.504654	0.666	0.248	0	Epithelial-G3
SNHG7	0	0.504648	0.713	0.372	0	Epithelial-G3
SCNN1A	0	0.504328	0.425	0.097	0	Epithelial-G3
COX6B1.1	0	0.503247	0.957	0.748	0	Epithelial-G3
PON2.1	0	0.502054	0.624	0.248	0	Epithelial-G3
CRACR2B	0	0.50166	0.519	0.141	0	Epithelial-G3
TRIM2.1	0	0.500906	0.594	0.187	0	Epithelial-G3
HIGD1A	0	0.500466	0.698	0.309	0	Epithelial-G3
PPIC	0	0.500069	0.6	0.193	0	Epithelial-G3
EIF1.1	0	-0.638812	0.983	0.987	0	Epithelial-G3
RPL21	0	-0.66364	0.992	0.996	0	Epithelial-G3
H3F3B.1	0	-0.729411	0.969	0.97	0	Epithelial-G3
TIMP1.1	0	-0.819363	0.892	0.528	0	Epithelial-G3
RPS27	0	-0.839323	0.997	0.996	0	Epithelial-G3
EEF1D	0	-0.854496	0.942	0.944	0	Epithelial-G3
TMSB4X.1	0	-0.868102	0.998	0.999	0	Epithelial-G3
CYBA.1	0	-0.886887	0.888	0.875	0	Epithelial-G3
DDX5.1	0	-0.95774	0.885	0.86	0	Epithelial-G3
FNBP1.1	0	-1.06637	0.083	0.32	0	Epithelial-G3
HLA-A.1	0	-1.06991	0.958	0.967	0	Epithelial-G3
WIPF1.1	0	-1.0771	0.037	0.275	0	Epithelial-G3
HLA-C.1	0	-1.10015	0.946	0.957	0	Epithelial-G3
HLA-E.1	0	-1.13651	0.833	0.853	0	Epithelial-G3
GYPC.1	0	-1.14796	0.024	0.302	0	Epithelial-G3
LCP1.1	0	-1.16017	0.027	0.272	0	Epithelial-G3
GPSM3.1	0	-1.19817	0.083	0.342	0	Epithelial-G3
RHOH.1	0	-1.22723	0.032	0.256	0	Epithelial-G3
FYB.1	0	-1.23623	0.015	0.262	0	Epithelial-G3
IL2RG.1	0	-1.24802	0.167	0.411	0	Epithelial-G3
NR3C1.1	0	-1.26868	0.02	0.25	0	Epithelial-G3
HLA-B.1	0	-1.27266	0.881	0.953	0	Epithelial-G3
SLC2A3.1	0	-1.31091	0.041	0.284	0	Epithelial-G3
CYTIP.1	0	-1.32254	0.035	0.294	0	Epithelial-G3
CLEC2B.1	0	-1.32655	0.052	0.289	0	Epithelial-G3
EVL.1	0	-1.33848	0.031	0.281	0	Epithelial-G3
CD48.1	0	-1.42625	0.022	0.32	0	Epithelial-G3
LSP1.1	0	-1.46936	0.055	0.353	0	Epithelial-G3
PNRC1.1	0	-1.47387	0.678	0.712	0	Epithelial-G3
CD53.1	0	-1.47532	0.032	0.353	0	Epithelial-G3
EMP3.1	0	-1.49699	0.218	0.423	0	Epithelial-G3
CD37.1	0	-1.53802	0.024	0.347	0	Epithelial-G3
SAMSN1.1	0	-1.62511	0.037	0.339	0	Epithelial-G3
GMFG.1	0	-1.64215	0.04	0.408	0	Epithelial-G3
TNFAIP3.1	0	-1.71577	0.328	0.573	0	Epithelial-G3
CD3E.1	0	-1.73902	0.021	0.299	0	Epithelial-G3
HCST.1	0	-1.77355	0.072	0.369	0	Epithelial-G3
ALOX5AP.1	0	-1.78323	0.07	0.319	0	Epithelial-G3
SARAF.1	0	-1.78959	0.766	0.794	0	Epithelial-G3
CD69.1	0	-1.84867	0.044	0.299	0	Epithelial-G3
PTPRC.1	0	-1.87115	0.029	0.401	0	Epithelial-G3
B2M.1	0	-1.87494	0.99	0.994	0	Epithelial-G3
CD2.1	0	-1.91114	0.024	0.299	0	Epithelial-G3
GPR183.1	0	-1.91399	0.081	0.317	0	Epithelial-G3
CORO1A.1	0	-2.04555	0.129	0.462	0	Epithelial-G3
TRBC2.1	0	-2.14844	0.054	0.322	0	Epithelial-G3
TSC22D3.1	0	-2.15601	0.326	0.585	0	Epithelial-G3
BTG1.1	0	-2.22947	0.864	0.909	0	Epithelial-G3
LAPTM5.1	0	-2.27706	0.109	0.494	0	Epithelial-G3
HLA-DRB1.1	0	-2.31034	0.271	0.476	0	Epithelial-G3
CD7.1	0	-2.31791	0.048	0.331	0	Epithelial-G3
HLA-DPA1.1	0	-2.33309	0.147	0.468	0	Epithelial-G3
ARHGDIB.1	0	-2.43984	0.198	0.621	0	Epithelial-G3
TRAC.1	0	-2.47695	0.039	0.358	0	Epithelial-G3
HLA-DPB1.1	0	-2.52421	0.169	0.469	0	Epithelial-G3
CD3D.1	0	-2.69847	0.063	0.388	0	Epithelial-G3
CD74.1	0	-2.80001	0.592	0.766	0	Epithelial-G3
CD52.1	0	-2.85825	0.1	0.478	0	Epithelial-G3
CXCR4.1	0	-2.89745	0.158	0.498	0	Epithelial-G3
RGS1.1	0	-3.0312	0.127	0.511	0	Epithelial-G3
CREM.1	0	-3.13452	0.346	0.66	0	Epithelial-G3
HLA-DRA.1	0	-3.19979	0.355	0.539	0	Epithelial-G3
VIM.1	0	-3.25538	0.245	0.604	0	Epithelial-G3
SRGN.1	0	-4.1321	0.254	0.717	0	Epithelial-G3
IL7R.1	3.60552e-306	-1.50234	0.021	0.241	1.21484e-301	Epithelial-G3
IFITM2.1	4.2403e-304	-1.4582	0.391	0.552	1.42873e-299	Epithelial-G3
MSN.1	1.27683e-302	-1.04219	0.081	0.306	4.30214e-298	Epithelial-G3
RPS27L	5.46137e-301	0.541757	0.931	0.643	1.84015e-296	Epithelial-G3
CCL5.1	3.24263e-300	-3.37251	0.072	0.296	1.09257e-295	Epithelial-G3
LTB.1	8.10251e-296	-2.18937	0.052	0.273	2.73006e-291	Epithelial-G3
ITGB2.1	4.72759e-295	-1.18019	0.038	0.255	1.59291e-290	Epithelial-G3
KRT6B	4.6993e-289	0.524108	0.132	0.029	1.58338e-284	Epithelial-G3
CST7.1	1.71483e-287	-1.70623	0.041	0.255	5.77796e-283	Epithelial-G3
NEAT1	1.40121e-286	0.753839	0.933	0.819	4.72123e-282	Epithelial-G3
CXCL8.1	3.7788e-282	-1.78342	0.796	0.462	1.27323e-277	Epithelial-G3
S100A4.1	5.08495e-282	-1.30577	0.657	0.72	1.71332e-277	Epithelial-G3
GLIPR1.1	1.17451e-280	-0.968112	0.052	0.266	3.95739e-276	Epithelial-G3
TRBC1.1	3.74016e-271	-2.12445	0.038	0.242	1.26021e-266	Epithelial-G3
DUSP1.1	2.55148e-264	-1.25946	0.739	0.749	8.59695e-260	Epithelial-G3
PHGR1.1	3.70537e-262	1.14539	0.593	0.358	1.24849e-257	Epithelial-G3
EVI2B.1	1.34089e-260	-0.884476	0.021	0.215	4.51801e-256	Epithelial-G3
HCLS1.1	3.81112e-259	-0.80846	0.021	0.215	1.28412e-254	Epithelial-G3
RGCC.1	8.0158e-258	-1.66212	0.28	0.451	2.70084e-253	Epithelial-G3
RAC2.1	8.51804e-256	-1.30628	0.169	0.362	2.87007e-251	Epithelial-G3
SPOCK2.1	3.35768e-255	-1.24847	0.031	0.224	1.13134e-250	Epithelial-G3
ITM2A.1	6.18621e-255	-1.2076	0.018	0.208	2.08438e-250	Epithelial-G3
ZEB2.1	3.56138e-251	-0.886571	0.017	0.205	1.19997e-246	Epithelial-G3
COTL1.1	4.35847e-249	-1.51294	0.566	0.616	1.46854e-244	Epithelial-G3
HLA-DQA1.1	3.71547e-246	-1.71532	0.059	0.253	1.25189e-241	Epithelial-G3
CD3G.1	1.64308e-244	-1.11136	0.009	0.19	5.53619e-240	Epithelial-G3
KLRB1.1	2.1745e-238	-2.37692	0.027	0.21	7.32675e-234	Epithelial-G3
UBC.1	9.27771e-236	-0.632724	0.934	0.918	3.12603e-231	Epithelial-G3
HSP90B1	2.35659e-234	0.582731	0.892	0.6	7.94031e-230	Epithelial-G3
GNG2.1	3.86176e-234	-0.933308	0.02	0.199	1.30118e-229	Epithelial-G3
EVI2A.1	3.0759e-233	-0.805904	0.009	0.184	1.03639e-228	Epithelial-G3
GZMA.1	7.11721e-233	-2.46641	0.039	0.222	2.39807e-228	Epithelial-G3
PDE4B.1	4.82651e-232	-0.90291	0.055	0.24	1.62624e-227	Epithelial-G3
CLEC2D.1	1.38329e-230	-1.1707	0.048	0.231	4.66085e-226	Epithelial-G3
RPL22L1	2.64394e-229	0.659407	0.781	0.525	8.90849e-225	Epithelial-G3
DUOX2	5.93806e-219	0.652618	0.146	0.044	2.00077e-214	Epithelial-G3
ITM2B.1	1.02835e-218	-0.964816	0.828	0.77	3.46492e-214	Epithelial-G3
DUOXA2	1.33506e-214	0.601227	0.106	0.025	4.49836e-210	Epithelial-G3
NKG7.1	3.09608e-211	-2.4254	0.047	0.219	1.04319e-206	Epithelial-G3
ACAP1.1	1.39061e-206	-1.01349	0.06	0.231	4.68553e-202	Epithelial-G3
DUSP2.1	4.40886e-206	-1.32771	0.257	0.421	1.48552e-201	Epithelial-G3
HLA-DRB5.1	3.72615e-204	-1.56265	0.086	0.261	1.25549e-199	Epithelial-G3
LIMD2.1	7.92502e-202	-1.00456	0.079	0.249	2.67026e-197	Epithelial-G3
BIRC3.1	7.31916e-201	-1.13563	0.25	0.419	2.46612e-196	Epithelial-G3
DOK2.1	3.32695e-199	-0.862412	0.015	0.169	1.12098e-194	Epithelial-G3
REG1A.1	7.03962e-199	2.32677	0.285	0.132	2.37193e-194	Epithelial-G3
PTPN7.1	5.10186e-198	-0.751899	0.03	0.191	1.71902e-193	Epithelial-G3
RGS2.1	2.32612e-195	-1.52686	0.192	0.354	7.83764e-191	Epithelial-G3
YPEL5.1	9.95392e-191	-1.57177	0.532	0.586	3.35387e-186	Epithelial-G3
LY96.1	1.25781e-190	-0.594975	0.016	0.167	4.23807e-186	Epithelial-G3
IGFBP6	1.13879e-186	0.568922	0.145	0.046	3.83705e-182	Epithelial-G3
CIRBP.1	8.19828e-186	-0.844503	0.811	0.76	2.76233e-181	Epithelial-G3
GZMB.1	2.49218e-184	-2.44405	0.076	0.238	8.39714e-180	Epithelial-G3
KRT20.1	4.15415e-183	0.764926	0.328	0.178	1.3997e-178	Epithelial-G3
HLA-DQB1.1	1.11219e-182	-1.58821	0.177	0.331	3.7474e-178	Epithelial-G3
FMNL1.1	5.10553e-181	-0.739697	0.036	0.187	1.72026e-176	Epithelial-G3
RPS4Y1	7.37312e-181	-1.03484	0.117	0.286	2.4843e-176	Epithelial-G3
CD27.1	1.93129e-177	-0.888575	0.013	0.153	6.50728e-173	Epithelial-G3
PLIN2.1	5.74075e-177	-1.20317	0.257	0.401	1.93429e-172	Epithelial-G3
PTGS2.1	2.20058e-175	-0.51817	0.27	0.113	7.41462e-171	Epithelial-G3
ARL4C.1	1.07735e-173	-1.03467	0.116	0.27	3.63001e-169	Epithelial-G3
STAT4.1	4.2895e-173	-0.735913	0.011	0.147	1.4453e-168	Epithelial-G3
ZFP36.1	4.32542e-173	-0.879785	0.775	0.748	1.45741e-168	Epithelial-G3
STX11.1	3.18894e-172	-0.710156	0.027	0.169	1.07448e-167	Epithelial-G3
TIGIT.1	1.79512e-169	-1.11803	0.014	0.149	6.04847e-165	Epithelial-G3
RBMS1.1	2.63846e-169	-0.533841	0.027	0.168	8.89001e-165	Epithelial-G3
CD247.1	1.44017e-168	-0.800744	0.013	0.146	4.85251e-164	Epithelial-G3
AKR1B1.1	3.05961e-168	-0.501043	0.029	0.171	1.0309e-163	Epithelial-G3
ICOS.1	1.1004e-167	-1.009	0.013	0.146	3.7077e-163	Epithelial-G3
JUNB.1	2.32069e-166	-1.07302	0.843	0.777	7.81933e-162	Epithelial-G3
SLA.1	8.79877e-165	-0.717954	0.011	0.141	2.96466e-160	Epithelial-G3
ARID5B.1	3.5009e-164	-1.05886	0.235	0.374	1.17959e-159	Epithelial-G3
CTSD	2.65111e-161	-0.586076	0.848	0.549	8.93264e-157	Epithelial-G3
PSMB9	3.38163e-161	-0.806983	0.395	0.512	1.13941e-156	Epithelial-G3
RP11-138A9.1.1	1.46259e-159	-1.11602	0.222	0.359	4.92805e-155	Epithelial-G3
RORA.1	4.37038e-159	-1.09866	0.071	0.214	1.47255e-154	Epithelial-G3
SPINK1.1	9.68686e-157	0.766514	0.438	0.271	3.26389e-152	Epithelial-G3
CD96.1	6.01534e-155	-0.787873	0.016	0.143	2.02681e-150	Epithelial-G3
ENTPD1.1	5.78249e-153	-0.582713	0.012	0.135	1.94835e-148	Epithelial-G3
LPXN.1	2.92118e-151	-0.595548	0.037	0.169	9.84264e-147	Epithelial-G3
ARHGAP15.1	3.32053e-150	-0.52225	0.005	0.122	1.11882e-145	Epithelial-G3
SEPT6.1	1.50993e-148	-0.81126	0.095	0.234	5.08756e-144	Epithelial-G3
LAT.1	2.20965e-148	-0.727977	0.023	0.148	7.4452e-144	Epithelial-G3
HLA-DQA2.1	2.99448e-146	-0.840588	0.01	0.128	1.00896e-141	Epithelial-G3
CARD16.1	3.79841e-146	-1.0177	0.166	0.308	1.27984e-141	Epithelial-G3
ZNF331.1	1.70076e-144	-1.03228	0.113	0.249	5.73054e-140	Epithelial-G3
IL10RA.1	3.60253e-144	-0.542059	0.024	0.147	1.21384e-139	Epithelial-G3
FYN.1	1.01718e-143	-1.13013	0.117	0.249	3.42729e-139	Epithelial-G3
RASSF5.1	4.12255e-142	-0.644667	0.036	0.162	1.38905e-137	Epithelial-G3
LCP2.1	5.59858e-142	-0.569508	0.017	0.136	1.88639e-137	Epithelial-G3
TNFRSF1B.1	8.44644e-142	-0.89272	0.124	0.26	2.84594e-137	Epithelial-G3
CD6.1	2.95766e-141	-0.673737	0.011	0.126	9.96554e-137	Epithelial-G3
ANXA6.1	3.33946e-141	-0.673035	0.123	0.262	1.1252e-136	Epithelial-G3
SRSF7.1	3.98603e-141	-1.07775	0.643	0.636	1.34305e-136	Epithelial-G3
RUNX3.1	2.95383e-140	-0.720615	0.04	0.166	9.95262e-136	Epithelial-G3
GPR65.1	3.08239e-140	-0.614158	0.007	0.118	1.03858e-135	Epithelial-G3
BATF.1	3.18577e-140	-1.01085	0.04	0.167	1.07341e-135	Epithelial-G3
RARRES2.1	3.54113e-140	-0.74365	0.26	0.121	1.19315e-135	Epithelial-G3
TBC1D10C.1	5.4777e-139	-0.580159	0.008	0.12	1.84566e-134	Epithelial-G3
IFI16.1	2.13558e-138	-0.770057	0.124	0.263	7.19564e-134	Epithelial-G3
TNFRSF18.1	2.16182e-138	-1.15298	0.044	0.169	7.28405e-134	Epithelial-G3
LST1.1	1.34488e-137	-0.954798	0.037	0.16	4.53142e-133	Epithelial-G3
STK4.1	1.71115e-137	-0.978644	0.285	0.398	5.76553e-133	Epithelial-G3
GZMM.1	4.97515e-137	-0.765783	0.016	0.131	1.67633e-132	Epithelial-G3
CXCL3	4.20068e-135	-0.885785	0.762	0.455	1.41538e-130	Epithelial-G3
TUBA1A.1	1.29342e-134	-0.934579	0.219	0.348	4.35804e-130	Epithelial-G3
CD83.1	1.13223e-133	-1.37271	0.142	0.271	3.81492e-129	Epithelial-G3
IL2RB.1	1.10872e-132	-0.638398	0.009	0.117	3.73571e-128	Epithelial-G3
TRAT1.1	1.94054e-132	-0.736732	0.007	0.113	6.53844e-128	Epithelial-G3
SH3BGRL.1	2.56728e-132	-0.817377	0.32	0.423	8.65018e-128	Epithelial-G3
LEPROTL1.1	1.99508e-131	-1.38508	0.412	0.481	6.72224e-127	Epithelial-G3
BASP1.1	4.11632e-130	-0.516726	0.017	0.128	1.38695e-125	Epithelial-G3
ID2.1	7.6541e-130	-1.3004	0.597	0.597	2.57897e-125	Epithelial-G3
RP11-138A9.2.1	1.02517e-129	-0.971781	0.11	0.24	3.4542e-125	Epithelial-G3
JAML.1	1.94651e-128	-0.603711	0.011	0.117	6.55858e-124	Epithelial-G3
AC092580.4.1	3.38351e-127	-0.870433	0.007	0.11	1.14004e-122	Epithelial-G3
ARHGAP9.1	7.53272e-127	-0.526129	0.01	0.115	2.53808e-122	Epithelial-G3
SYTL3.1	3.36403e-125	-0.639328	0.014	0.119	1.13348e-120	Epithelial-G3
TNFRSF4.1	8.48508e-125	-1.25188	0.035	0.149	2.85896e-120	Epithelial-G3
SH2D2A.1	1.46802e-124	-0.770056	0.051	0.17	4.94636e-120	Epithelial-G3
FAM129A.1	1.17736e-123	-0.559983	0.016	0.121	3.967e-119	Epithelial-G3
AC016831.7.1	2.48318e-123	-0.766421	0.074	0.196	8.36681e-119	Epithelial-G3
PTPN22.1	5.36607e-123	-0.602635	0.016	0.121	1.80804e-118	Epithelial-G3
LDLRAD4.1	1.54014e-122	-0.957861	0.083	0.205	5.18933e-118	Epithelial-G3
HLA-DMB.1	1.65364e-122	-0.69004	0.047	0.163	5.57178e-118	Epithelial-G3
UCP2.1	7.74465e-121	-0.995198	0.2	0.315	2.60948e-116	Epithelial-G3
PRF1.1	7.97e-121	-0.872197	0.006	0.103	2.68541e-116	Epithelial-G3
MAF.1	3.22391e-116	-0.584807	0.027	0.132	1.08626e-111	Epithelial-G3
HLA-DMA.1	3.51896e-115	-1.01842	0.227	0.337	1.18568e-110	Epithelial-G3
RILPL2.1	2.6217e-113	-0.801695	0.147	0.264	8.83356e-109	Epithelial-G3
PLEK.1	9.37745e-113	-0.742467	0.022	0.122	3.15964e-108	Epithelial-G3
AIF1.1	1.68805e-112	-1.40707	0.05	0.159	5.68771e-108	Epithelial-G3
CCR7.1	2.11812e-112	-0.681846	0.01	0.104	7.13678e-108	Epithelial-G3
PIGR.1	6.37996e-111	1.05843	0.353	0.24	2.14966e-106	Epithelial-G3
EREG	1.44571e-107	-1.32266	0.155	0.272	4.87116e-103	Epithelial-G3
IGHA1.1	3.55581e-103	-3.67688	0.324	0.429	1.1981e-98	Epithelial-G3
STK17B.1	4.73879e-103	-1.12714	0.276	0.363	1.59669e-98	Epithelial-G3
COL1A1.1	2.43555e-102	-2.16916	0.248	0.123	8.20635e-98	Epithelial-G3
ZFP36L2.1	4.95367e-102	-0.969623	0.796	0.705	1.66909e-97	Epithelial-G3
BCL2A1.1	2.28138e-101	-1.76607	0.096	0.202	7.68688e-97	Epithelial-G3
FCGR2A.1	6.35198e-101	-0.779573	0.031	0.126	2.14024e-96	Epithelial-G3
GZMH.1	3.27249e-99	-1.16826	0.014	0.101	1.10263e-94	Epithelial-G3
TYROBP.1	1.92741e-97	-2.37383	0.127	0.229	6.49421e-93	Epithelial-G3
IFNG.1	7.35874e-96	-1.21388	0.015	0.1	2.47945e-91	Epithelial-G3
SERPINB9.1	2.49343e-93	-0.917597	0.162	0.261	8.40137e-89	Epithelial-G3
ARPC2.1	8.68382e-93	-0.510875	0.904	0.828	2.92593e-88	Epithelial-G3
TNFSF13B.1	3.88561e-92	-0.509564	0.03	0.119	1.30922e-87	Epithelial-G3
LCK.1	1.51411e-91	-0.992369	0.117	0.214	5.10164e-87	Epithelial-G3
GLIPR2.1	2.05041e-91	-0.534486	0.064	0.161	6.90865e-87	Epithelial-G3
LINC-PINT.1	3.32176e-91	-0.690422	0.108	0.21	1.11924e-86	Epithelial-G3
DUSP4.1	4.57149e-91	-0.71748	0.597	0.341	1.54032e-86	Epithelial-G3
IGKC.1	7.80061e-89	-3.95034	0.641	0.77	2.62834e-84	Epithelial-G3
ACP5.1	1.42204e-88	-0.868686	0.096	0.194	4.79143e-84	Epithelial-G3
PRKCH.1	3.01709e-86	-0.566954	0.043	0.131	1.01658e-81	Epithelial-G3
SNRPN.1	9.39578e-86	-0.558837	0.123	0.225	3.16581e-81	Epithelial-G3
HSPA1A.1	4.64245e-85	-2.49251	0.373	0.433	1.56423e-80	Epithelial-G3
NFKBIA.1	2.21679e-84	-1.00889	0.834	0.739	7.46924e-80	Epithelial-G3
LAG3.1	7.15171e-84	-0.693362	0.026	0.108	2.4097e-79	Epithelial-G3
TYMP.1	3.5106e-83	-1.21575	0.387	0.438	1.18286e-78	Epithelial-G3
CD79A.1	5.97487e-83	-0.861043	0.022	0.101	2.01317e-78	Epithelial-G3
CD44.1	5.33403e-81	-1.01312	0.759	0.69	1.79725e-76	Epithelial-G3
IL32.1	1.81913e-80	-0.76333	0.84	0.742	6.12938e-76	Epithelial-G3
COL3A1.1	2.78272e-80	-1.83317	0.209	0.106	9.3761e-76	Epithelial-G3
IFI6.1	2.9147e-80	1.10913	0.499	0.371	9.82079e-76	Epithelial-G3
EID1.1	2.13463e-77	-0.646462	0.41	0.483	7.19242e-73	Epithelial-G3
FCER1G.1	5.1239e-73	-2.27658	0.143	0.226	1.72645e-68	Epithelial-G3
RP11-347P5.1.1	3.03046e-72	-0.55337	0.045	0.124	1.02108e-67	Epithelial-G3
APOBEC3G.1	1.86792e-71	-0.613111	0.049	0.127	6.29377e-67	Epithelial-G3
HOPX.1	4.39646e-71	-0.77919	0.035	0.11	1.48134e-66	Epithelial-G3
GPNMB.1	8.69048e-69	-0.653669	0.033	0.105	2.92817e-64	Epithelial-G3
REL.1	6.08575e-68	-1.13333	0.494	0.489	2.05053e-63	Epithelial-G3
COL1A2.1	2.84603e-66	-1.85531	0.198	0.104	9.58941e-62	Epithelial-G3
CCL4.1	1.59331e-64	-3.16103	0.29	0.343	5.3685e-60	Epithelial-G3
S100A9.1	2.31048e-64	-2.18503	0.137	0.22	7.78492e-60	Epithelial-G3
CCL20	9.23573e-64	-1.51616	0.379	0.431	3.11189e-59	Epithelial-G3
CNOT6L.1	1.70353e-62	-0.932106	0.198	0.269	5.73986e-58	Epithelial-G3
KLF6.1	3.33415e-62	-0.511297	0.883	0.822	1.12341e-57	Epithelial-G3
CD99.1	3.04155e-60	-0.611539	0.681	0.619	1.02482e-55	Epithelial-G3
SRSF2.1	8.15691e-59	-0.56636	0.81	0.704	2.74839e-54	Epithelial-G3
EMB.1	1.79134e-56	-0.576322	0.094	0.167	6.03574e-52	Epithelial-G3
ATP1B3.1	6.01692e-56	-0.841991	0.665	0.58	2.02734e-51	Epithelial-G3
SPP1.1	8.15677e-54	-2.57577	0.228	0.131	2.74834e-49	Epithelial-G3
ELF1.1	9.68012e-53	-0.954947	0.44	0.445	3.26162e-48	Epithelial-G3
ICAM3.1	1.55984e-52	-0.74881	0.274	0.327	5.25573e-48	Epithelial-G3
FAM46C.1	5.97685e-52	-0.543308	0.095	0.165	2.01384e-47	Epithelial-G3
IL1RN.1	6.8332e-51	-1.16722	0.234	0.136	2.30238e-46	Epithelial-G3
PIK3IP1.1	9.01362e-51	-0.578	0.11	0.18	3.03705e-46	Epithelial-G3
S100A8.1	7.97907e-49	-1.75759	0.044	0.103	2.68847e-44	Epithelial-G3
NAMPT.1	1.68147e-48	-1.16672	0.581	0.529	5.66556e-44	Epithelial-G3
CTSC.1	1.78903e-47	-1.07717	0.427	0.43	6.02797e-43	Epithelial-G3
PSME1.1	1.24811e-46	-0.524674	0.819	0.716	4.20538e-42	Epithelial-G3
LDHB.1	1.51825e-46	-0.534645	0.688	0.618	5.11559e-42	Epithelial-G3
SRSF5.1	7.61238e-46	-0.702796	0.749	0.67	2.56492e-41	Epithelial-G3
CTSB.1	5.44706e-44	-1.12911	0.72	0.485	1.83533e-39	Epithelial-G3
CD14.1	1.85818e-42	-0.943361	0.061	0.117	6.26094e-38	Epithelial-G3
TAGLN.1	1.86815e-42	-1.15836	0.159	0.091	6.29454e-38	Epithelial-G3
ARID5A.1	2.58007e-42	-0.732559	0.291	0.332	8.69329e-38	Epithelial-G3
GADD45B.1	3.24899e-42	-0.82084	0.441	0.452	1.09471e-37	Epithelial-G3
HLA-F.1	5.14479e-42	-0.519472	0.342	0.394	1.73349e-37	Epithelial-G3
RHOG.1	3.66425e-39	-0.799317	0.427	0.425	1.23463e-34	Epithelial-G3
SEPT1.1	1.27688e-38	-0.646436	0.156	0.211	4.30234e-34	Epithelial-G3
ANKRD28.1	2.19133e-37	-0.654847	0.198	0.247	7.38348e-33	Epithelial-G3
SOCS3.1	1.29744e-36	-0.761633	0.262	0.301	4.3716e-32	Epithelial-G3
LUM.1	4.45366e-36	-1.33669	0.137	0.079	1.50061e-31	Epithelial-G3
ICAM1.1	6.68249e-36	-0.63035	0.148	0.202	2.2516e-31	Epithelial-G3
RAB27A.1	5.34994e-35	-0.530906	0.118	0.172	1.80261e-30	Epithelial-G3
ETS1.1	9.67701e-35	-0.577992	0.119	0.17	3.26057e-30	Epithelial-G3
RARRES3.1	3.66311e-34	-0.806524	0.32	0.345	1.23425e-29	Epithelial-G3
CTSL.1	7.86938e-33	-1.22705	0.17	0.214	2.65151e-28	Epithelial-G3
CYLD.1	9.48582e-33	-0.52264	0.152	0.201	3.19615e-28	Epithelial-G3
PIM2	1.74862e-32	-0.521	0.141	0.192	5.89179e-28	Epithelial-G3
JUN.1	3.62024e-32	-0.549491	0.882	0.786	1.2198e-27	Epithelial-G3
PLCG2.1	1.48775e-31	1.06715	0.17	0.112	5.01284e-27	Epithelial-G3
TNFAIP8.1	3.50982e-31	-0.677869	0.174	0.216	1.1826e-26	Epithelial-G3
GNLY.1	9.8001e-31	-2.60171	0.086	0.134	3.30205e-26	Epithelial-G3
NUPR1	1.1753e-30	0.508737	0.29	0.219	3.96005e-26	Epithelial-G3
SMAP2.1	1.62153e-28	-0.513549	0.145	0.19	5.46357e-24	Epithelial-G3
AKNA.1	2.22708e-28	-0.520887	0.105	0.151	7.50393e-24	Epithelial-G3
SATB1.1	4.32394e-28	-0.570429	0.125	0.169	1.45691e-23	Epithelial-G3
IRF1	2.00087e-27	-0.653728	0.45	0.444	6.74174e-23	Epithelial-G3
IGLC2.1	3.87368e-27	-4.64075	0.472	0.47	1.3052e-22	Epithelial-G3
JCHAIN.1	4.91946e-27	-3.47978	0.197	0.237	1.65756e-22	Epithelial-G3
LGALS1.1	7.6031e-27	-2.07055	0.633	0.514	2.56179e-22	Epithelial-G3
SOD2.1	1.04562e-26	-2.09722	0.68	0.562	3.5231e-22	Epithelial-G3
LITAF.1	1.25039e-26	-1.06471	0.6	0.522	4.21307e-22	Epithelial-G3
VAMP5.1	1.30105e-26	-0.712537	0.232	0.259	4.38377e-22	Epithelial-G3
IGHG4.1	1.77173e-26	-2.28476	0.477	0.373	5.96968e-22	Epithelial-G3
PIK3R1.1	2.00752e-26	-0.503221	0.121	0.166	6.76414e-22	Epithelial-G3
TSPYL2.1	4.07698e-26	-0.57887	0.146	0.19	1.3737e-21	Epithelial-G3
CCL4L2.1	1.32542e-25	-2.68095	0.218	0.248	4.46586e-21	Epithelial-G3
IDS.1	1.97549e-25	-0.827967	0.397	0.388	6.65621e-21	Epithelial-G3
CXCL14	2.81319e-25	-0.682671	0.058	0.1	9.47875e-21	Epithelial-G3
SPARC.1	3.33211e-25	-1.52479	0.187	0.121	1.12272e-20	Epithelial-G3
SELT.1	3.48783e-25	-0.641185	0.6	0.532	1.17519e-20	Epithelial-G3
PPP1R18.1	1.52381e-24	-0.565799	0.18	0.212	5.13431e-20	Epithelial-G3
LINC00936.1	3.23519e-24	-0.504854	0.135	0.177	1.09007e-19	Epithelial-G3
CITED2.1	4.50014e-24	-0.664592	0.27	0.3	1.51628e-19	Epithelial-G3
ID3	2.81292e-21	-0.711562	0.28	0.308	9.47786e-17	Epithelial-G3
CXCL2	3.10885e-21	-1.38604	0.623	0.43	1.0475e-16	Epithelial-G3
DDX24.1	7.67624e-21	-0.779497	0.532	0.481	2.58643e-16	Epithelial-G3
CTHRC1	1.43504e-20	-0.534779	0.1	0.062	4.83521e-16	Epithelial-G3
TGFB1.1	7.00485e-19	-0.58122	0.202	0.222	2.36022e-14	Epithelial-G3
FKBP1A	2.13017e-18	-0.518214	0.825	0.634	7.17739e-14	Epithelial-G3
ACTA2	2.61693e-18	-0.81453	0.114	0.074	8.81749e-14	Epithelial-G3
MT2A.1	3.46495e-18	-0.738277	0.609	0.464	1.16748e-13	Epithelial-G3
G3BP2.1	9.5617e-18	-0.520884	0.556	0.396	3.22172e-13	Epithelial-G3
STK17A.1	2.76865e-17	-0.747818	0.367	0.359	9.32868e-13	Epithelial-G3
LINC00152.1	1.0936e-16	-0.882727	0.559	0.483	3.68479e-12	Epithelial-G3
ISG20.1	1.46113e-16	-0.807048	0.522	0.465	4.92313e-12	Epithelial-G3
IGHG3.1	6.79558e-16	-2.8781	0.447	0.345	2.2897e-11	Epithelial-G3
CCL2.1	8.4613e-16	-1.41889	0.077	0.106	2.85095e-11	Epithelial-G3
NR4A2.1	4.11492e-15	-0.6639	0.55	0.388	1.38648e-10	Epithelial-G3
OLFM4.1	1.19067e-14	0.902325	0.228	0.189	4.01184e-10	Epithelial-G3
PAIP2.1	2.47265e-14	-0.615392	0.578	0.502	8.33135e-10	Epithelial-G3
IGHG1.1	2.58851e-14	-3.66785	0.374	0.272	8.72172e-10	Epithelial-G3
TUBA4A.1	1.45077e-13	-0.547425	0.454	0.341	4.88824e-09	Epithelial-G3
CDC42SE2.1	5.19856e-13	-0.810591	0.448	0.406	1.7516e-08	Epithelial-G3
ELOVL5	5.32762e-13	-0.515202	0.281	0.286	1.79509e-08	Epithelial-G3
IGHM.1	6.79916e-13	-2.3845	0.107	0.134	2.29091e-08	Epithelial-G3
FTL.1	7.30845e-13	-1.23023	0.988	0.977	2.46251e-08	Epithelial-G3
IGLC3.1	1.09394e-12	-3.72361	0.366	0.269	3.68592e-08	Epithelial-G3
G0S2.1	2.29745e-11	-2.41694	0.223	0.233	7.74102e-07	Epithelial-G3
PDCL3.1	3.21422e-11	-0.611941	0.33	0.323	1.083e-06	Epithelial-G3
HIF1A.1	4.29733e-11	-0.543437	0.4	0.289	1.44794e-06	Epithelial-G3
C1QA.1	4.31788e-11	-1.74591	0.096	0.119	1.45487e-06	Epithelial-G3
HSPA6	5.49847e-11	-0.678988	0.202	0.162	1.85265e-06	Epithelial-G3
PBXIP1.1	4.36003e-10	-0.577976	0.186	0.198	1.46907e-05	Epithelial-G3
HMGB2	5.30768e-10	-0.656148	0.534	0.474	1.78837e-05	Epithelial-G3
TERF2IP.1	7.00111e-10	-0.585546	0.392	0.368	2.35895e-05	Epithelial-G3
PPP2R5C.1	1.10982e-09	-0.667676	0.58	0.428	3.73941e-05	Epithelial-G3
FN1.1	1.46803e-09	-0.871472	0.105	0.125	4.94636e-05	Epithelial-G3
APOC1	1.85281e-09	-1.53186	0.197	0.15	6.24286e-05	Epithelial-G3
SMCHD1.1	1.89078e-09	-0.525	0.319	0.237	6.3708e-05	Epithelial-G3
RAP1A.1	2.55098e-09	-0.636622	0.55	0.472	8.59527e-05	Epithelial-G3
IL1B.1	9.96178e-09	-2.85136	0.195	0.202	0.000335652	Epithelial-G3
PRNP.1	2.2132e-08	-0.522742	0.34	0.325	0.000745717	Epithelial-G3
EML4.1	3.44195e-08	-0.701545	0.423	0.383	0.00115973	Epithelial-G3
WTAP.1	3.5918e-08	-0.714116	0.578	0.487	0.00121022	Epithelial-G3
C1QB.1	9.14586e-08	-1.70295	0.098	0.114	0.00308161	Epithelial-G3
GBP2.1	1.17627e-07	-0.550413	0.24	0.241	0.00396334	Epithelial-G3
ARL6IP5.1	1.4726e-07	-0.66823	0.602	0.498	0.00496177	Epithelial-G3
CTSS.1	2.06446e-07	-0.733076	0.532	0.466	0.00695598	Epithelial-G3
FABP1.1	2.24398e-07	0.526288	0.26	0.306	0.00756088	Epithelial-G3
CCL3.1	2.83142e-07	-3.51219	0.367	0.335	0.00954017	Epithelial-G3
VAMP2.1	5.34124e-07	-0.523	0.561	0.421	0.0179968	Epithelial-G3
MAP3K8.1	1.10346e-06	-0.586568	0.289	0.277	0.0371799	Epithelial-G3
SEPT7.1	1.38831e-06	-0.570174	0.639	0.518	0.0467777	Epithelial-G3
CCDC85B	3.60717e-06	-0.507115	0.587	0.474	0.12154	Epithelial-G3
CKLF.1	4.40409e-06	-0.539895	0.619	0.467	0.148391	Epithelial-G3
GABARAPL1.1	8.32921e-06	-0.572942	0.227	0.22	0.280644	Epithelial-G3
CFLAR.1	1.59146e-05	-0.586704	0.543	0.465	0.536225	Epithelial-G3
RBPJ	1.7637e-05	-0.589653	0.441	0.343	0.594261	Epithelial-G3
GPX1	2.36587e-05	-0.506722	0.893	0.658	0.797156	Epithelial-G3
ZC3HAV1.1	4.36207e-05	-0.6044	0.308	0.288	1	Epithelial-G3
NOP58	7.18203e-05	-0.502962	0.418	0.374	1	Epithelial-G3
IGFBP7.1	0.000111151	-2.13203	0.203	0.161	1	Epithelial-G3
CCL3L3.1	0.000121412	-3.19455	0.288	0.266	1	Epithelial-G3
NFKB1.1	0.000480883	-0.615478	0.317	0.293	1	Epithelial-G3
TANK.1	0.000861794	-0.658472	0.388	0.342	1	Epithelial-G3
CELF2.1	0.00146337	-0.508026	0.291	0.273	1	Epithelial-G3
PRAP1.1	0.00147037	0.507251	0.257	0.245	1	Epithelial-G3
NINJ1.1	0.00174798	-0.867235	0.442	0.378	1	Epithelial-G3
CLK1.1	0.00306451	-0.539771	0.524	0.449	1	Epithelial-G3
FTH1.1	0.00543433	-0.710665	0.995	0.992	1	Epithelial-G3
SLC7A5	0.00781549	-0.514109	0.342	0.311	1	Epithelial-G3
COL1A1.2	0	5.91032	0.771	0.101	0	Stromal-G2
IGFBP7.2	0	5.52225	0.989	0.118	0	Stromal-G2
COL1A2.2	0	5.50258	0.775	0.077	0	Stromal-G2
COL3A1.2	0	5.46347	0.775	0.079	0	Stromal-G2
SPARC.2	0	4.94425	0.97	0.079	0	Stromal-G2
LUM.2	0	4.73771	0.657	0.052	0	Stromal-G2
TAGLN.2	0	4.4486	0.693	0.064	0	Stromal-G2
CALD1	0	4.18994	0.953	0.026	0	Stromal-G2
DCN	0	4.1288	0.636	0.033	0	Stromal-G2
MGP	0	3.88214	0.706	0.032	0	Stromal-G2
RARRES2.2	0	3.85401	0.718	0.103	0	Stromal-G2
COL6A2	0	3.76952	0.897	0.031	0	Stromal-G2
BGN	0	3.70538	0.814	0.025	0	Stromal-G2
ACTA2.1	0	3.60613	0.546	0.051	0	Stromal-G2
MYL9.1	0	3.50655	0.832	0.103	0	Stromal-G2
TPM2.1	0	3.24915	0.75	0.14	0	Stromal-G2
IGFBP5	0	3.24049	0.56	0.013	0	Stromal-G2
CTHRC1.1	0	3.1802	0.686	0.03	0	Stromal-G2
FN1.2	0	3.16588	0.771	0.085	0	Stromal-G2
COL6A1.1	0	3.16002	0.811	0.057	0	Stromal-G2
COL4A1	0	3.08362	0.734	0.022	0	Stromal-G2
POSTN	0	3.03418	0.585	0.017	0	Stromal-G2
COL6A3	0	2.96577	0.654	0.022	0	Stromal-G2
C11orf96	0	2.95487	0.734	0.044	0	Stromal-G2
MMP2	0	2.90698	0.729	0.025	0	Stromal-G2
THY1	0	2.87876	0.717	0.015	0	Stromal-G2
NNMT	0	2.86503	0.868	0.033	0	Stromal-G2
SFRP2	0	2.85744	0.336	0.012	0	Stromal-G2
LGALS1.2	0	2.83339	0.983	0.501	0	Stromal-G2
C1S	0	2.8271	0.708	0.022	0	Stromal-G2
IGFBP4	0	2.78193	0.905	0.222	0	Stromal-G2
C1R	0	2.77993	0.736	0.022	0	Stromal-G2
FBLN1	0	2.71012	0.559	0.019	0	Stromal-G2
SPARCL1	0	2.68458	0.571	0.01	0	Stromal-G2
COL4A2	0	2.6774	0.777	0.042	0	Stromal-G2
CTGF	0	2.66905	0.721	0.145	0	Stromal-G2
SERPINF1	0	2.65225	0.634	0.053	0	Stromal-G2
MMP1	0	2.62039	0.249	0.038	0	Stromal-G2
PCOLCE	0	2.58666	0.649	0.028	0	Stromal-G2
AEBP1	0	2.57709	0.716	0.016	0	Stromal-G2
CYR61	0	2.5599	0.712	0.11	0	Stromal-G2
SELM.1	0	2.52657	0.894	0.273	0	Stromal-G2
RGS5	0	2.45412	0.209	0.011	0	Stromal-G2
COL5A2	0	2.42619	0.682	0.015	0	Stromal-G2
PRKCDBP	0	2.39143	0.856	0.062	0	Stromal-G2
COL18A1	0	2.36887	0.741	0.045	0	Stromal-G2
CTSK	0	2.36375	0.571	0.027	0	Stromal-G2
SPON2	0	2.36318	0.613	0.115	0	Stromal-G2
GNG11	0	2.35043	0.716	0.017	0	Stromal-G2
SERPINH1	0	2.34373	0.886	0.225	0	Stromal-G2
FSTL1	0	2.3433	0.826	0.016	0	Stromal-G2
CAV1	0	2.33008	0.772	0.042	0	Stromal-G2
A2M.1	0	2.32211	0.65	0.051	0	Stromal-G2
PTGDS	0	2.31105	0.308	0.017	0	Stromal-G2
MMP11	0	2.26235	0.396	0.034	0	Stromal-G2
TIMP3	0	2.2224	0.668	0.1	0	Stromal-G2
ID3.1	0	2.21834	0.822	0.274	0	Stromal-G2
PTRF	0	2.18833	0.85	0.085	0	Stromal-G2
HSPG2	0	2.17863	0.643	0.094	0	Stromal-G2
IGFBP3	0	2.15037	0.407	0.027	0	Stromal-G2
IFITM3.1	0	2.14508	0.992	0.548	0	Stromal-G2
MT2A.2	0	2.11049	0.814	0.461	0	Stromal-G2
COL5A1	0	2.10781	0.636	0.013	0	Stromal-G2
CRIP2	0	2.08377	0.724	0.089	0	Stromal-G2
COL15A1	0	2.06654	0.613	0.01	0	Stromal-G2
HTRA1	0	2.05631	0.758	0.056	0	Stromal-G2
SERPING1	0	2.05107	0.721	0.046	0	Stromal-G2
TPM1.2	0	2.04836	0.793	0.377	0	Stromal-G2
PLVAP	0	2.04331	0.269	0.012	0	Stromal-G2
RAMP2	0	2.02938	0.304	0.02	0	Stromal-G2
EGR1	0	2.00654	0.792	0.345	0	Stromal-G2
COL12A1	0	1.99772	0.62	0.011	0	Stromal-G2
CCL2.2	0	1.98925	0.561	0.076	0	Stromal-G2
PRSS23	0	1.98624	0.752	0.207	0	Stromal-G2
CCL11	0	1.96881	0.187	0.004	0	Stromal-G2
THBS2	0	1.92396	0.503	0.009	0	Stromal-G2
TIMP1.2	0	1.91241	0.97	0.546	0	Stromal-G2
VIM.2	0	1.91142	0.99	0.538	0	Stromal-G2
VWF	0	1.90763	0.262	0.01	0	Stromal-G2
MEG3	0	1.90486	0.54	0.005	0	Stromal-G2
MFGE8	0	1.8933	0.686	0.083	0	Stromal-G2
SERPINE1	0	1.88067	0.448	0.031	0	Stromal-G2
MMP3	0	1.83762	0.135	0.013	0	Stromal-G2
NGFRAP1	0	1.81873	0.857	0.159	0	Stromal-G2
EMILIN1	0	1.78903	0.611	0.012	0	Stromal-G2
CNN3	0	1.75832	0.815	0.218	0	Stromal-G2
TCF4.1	0	1.75568	0.745	0.063	0	Stromal-G2
SULF1	0	1.75146	0.534	0.007	0	Stromal-G2
SFRP4	0	1.7233	0.228	0.005	0	Stromal-G2
MMP14.1	0	1.69529	0.706	0.137	0	Stromal-G2
WBP5	0	1.6896	0.838	0.216	0	Stromal-G2
VCAN	0	1.67253	0.529	0.044	0	Stromal-G2
TIMP2.1	0	1.65711	0.745	0.117	0	Stromal-G2
ITGB1	0	1.64348	0.898	0.449	0	Stromal-G2
SLC9A3R2	0	1.63409	0.556	0.148	0	Stromal-G2
MXRA8	0	1.6216	0.577	0.006	0	Stromal-G2
TSC22D1.1	0	1.62002	0.84	0.406	0	Stromal-G2
ENG	0	1.61896	0.564	0.058	0	Stromal-G2
CD59.1	0	1.61068	0.893	0.451	0	Stromal-G2
CLDN5	0	1.60872	0.207	0.006	0	Stromal-G2
ASPN	0	1.60149	0.311	0.004	0	Stromal-G2
GEM	0	1.5969	0.556	0.163	0	Stromal-G2
EFEMP2	0	1.57957	0.647	0.008	0	Stromal-G2
S100A13.1	0	1.57403	0.848	0.293	0	Stromal-G2
SOD3.1	0	1.55601	0.612	0.226	0	Stromal-G2
CALU	0	1.55362	0.773	0.268	0	Stromal-G2
C3	0	1.55298	0.353	0.027	0	Stromal-G2
RCN3	0	1.54663	0.584	0.027	0	Stromal-G2
PECAM1	0	1.54511	0.28	0.066	0	Stromal-G2
CCDC80	0	1.54265	0.547	0.022	0	Stromal-G2
FOSB.1	0	1.54251	0.871	0.572	0	Stromal-G2
FOS.1	0	1.52955	0.908	0.727	0	Stromal-G2
NBL1.1	0	1.52696	0.703	0.333	0	Stromal-G2
LAMA4	0	1.50951	0.682	0.025	0	Stromal-G2
PPIC.1	0	1.49636	0.74	0.21	0	Stromal-G2
RAB13	0	1.49201	0.813	0.328	0	Stromal-G2
CD63	0	1.4915	0.978	0.684	0	Stromal-G2
SELE	0	1.48011	0.128	0.004	0	Stromal-G2
CYGB	0	1.47376	0.444	0.006	0	Stromal-G2
EPAS1	0	1.47364	0.677	0.128	0	Stromal-G2
SDC2	0	1.47198	0.558	0.045	0	Stromal-G2
IGFBP6.1	0	1.46603	0.526	0.03	0	Stromal-G2
FKBP10	0	1.46382	0.676	0.101	0	Stromal-G2
ACKR1	0	1.46074	0.113	0.003	0	Stromal-G2
CRYAB	0	1.44708	0.426	0.045	0	Stromal-G2
LAPTM4A	0	1.44365	0.898	0.524	0	Stromal-G2
DKK3	0	1.43853	0.557	0.012	0	Stromal-G2
ACTN1	0	1.42861	0.776	0.28	0	Stromal-G2
EMP1.1	0	1.42401	0.74	0.265	0	Stromal-G2
CLEC11A	0	1.40654	0.591	0.106	0	Stromal-G2
GSN.1	0	1.40499	0.778	0.283	0	Stromal-G2
PDLIM3	0	1.4036	0.507	0.01	0	Stromal-G2
COX7A1	0	1.40204	0.631	0.004	0	Stromal-G2
TUBA1A.2	0	1.39912	0.828	0.304	0	Stromal-G2
PDPN	0	1.39077	0.443	0.019	0	Stromal-G2
LHFP	0	1.39049	0.569	0.007	0	Stromal-G2
LMNA	0	1.38825	0.941	0.596	0	Stromal-G2
PLAT	0	1.38314	0.497	0.014	0	Stromal-G2
TPM4	0	1.38281	0.93	0.593	0	Stromal-G2
LOXL2	0	1.38221	0.551	0.006	0	Stromal-G2
HES1.1	0	1.36942	0.692	0.291	0	Stromal-G2
MFAP4	0	1.36355	0.395	0.003	0	Stromal-G2
RAMP3	0	1.36278	0.244	0.004	0	Stromal-G2
HTRA3	0	1.36264	0.403	0.006	0	Stromal-G2
PALLD	0	1.36029	0.547	0.087	0	Stromal-G2
MYLK	0	1.35068	0.502	0.012	0	Stromal-G2
PDLIM7	0	1.34974	0.684	0.132	0	Stromal-G2
PDGFRB	0	1.34852	0.503	0.006	0	Stromal-G2
ANTXR1	0	1.33362	0.52	0.007	0	Stromal-G2
PLAU	0	1.32625	0.532	0.144	0	Stromal-G2
HSPB1.1	0	1.32557	0.98	0.627	0	Stromal-G2
TGFB1I1	0	1.32223	0.626	0.042	0	Stromal-G2
JUNB.2	0	1.30838	0.944	0.776	0	Stromal-G2
ISLR	0	1.30437	0.424	0.003	0	Stromal-G2
PTMS	0	1.30299	0.915	0.458	0	Stromal-G2
APP.1	0	1.29552	0.839	0.357	0	Stromal-G2
INHBA.1	0	1.2912	0.483	0.059	0	Stromal-G2
BST2.1	0	1.28841	0.792	0.324	0	Stromal-G2
ADAMTS1	0	1.28053	0.406	0.004	0	Stromal-G2
RGS16	0	1.27754	0.458	0.113	0	Stromal-G2
APOD	0	1.27718	0.229	0.008	0	Stromal-G2
PKIG	0	1.27509	0.721	0.164	0	Stromal-G2
CRISPLD2	0	1.27491	0.49	0.027	0	Stromal-G2
MCAM	0	1.26148	0.375	0.012	0	Stromal-G2
CSRP1	0	1.25832	0.626	0.233	0	Stromal-G2
CHI3L1	0	1.24638	0.212	0.018	0	Stromal-G2
EID1.2	0	1.24143	0.904	0.45	0	Stromal-G2
ICAM1.2	0	1.2405	0.622	0.171	0	Stromal-G2
TNC	0	1.23972	0.344	0.015	0	Stromal-G2
ACTG2	0	1.23444	0.159	0.005	0	Stromal-G2
THBS1	0	1.22502	0.569	0.127	0	Stromal-G2
PMP22.1	0	1.22446	0.683	0.143	0	Stromal-G2
MXRA5	0	1.22322	0.479	0.016	0	Stromal-G2
RHOC.1	0	1.21688	0.892	0.485	0	Stromal-G2
FILIP1L	0	1.21521	0.503	0.049	0	Stromal-G2
MAP1B	0	1.21143	0.457	0.008	0	Stromal-G2
MFAP2	0	1.20892	0.507	0.023	0	Stromal-G2
ESAM	0	1.20801	0.33	0.019	0	Stromal-G2
CERCAM	0	1.20026	0.524	0.03	0	Stromal-G2
CDH11	0	1.19597	0.514	0.005	0	Stromal-G2
ITGA5	0	1.19214	0.576	0.045	0	Stromal-G2
MT1E.1	0	1.1864	0.472	0.164	0	Stromal-G2
TFPI	0	1.18144	0.453	0.056	0	Stromal-G2
ECSCR.1	0	1.17875	0.244	0.005	0	Stromal-G2
PLOD2	0	1.17873	0.552	0.094	0	Stromal-G2
CYB5R3	0	1.17325	0.749	0.244	0	Stromal-G2
PDLIM2	0	1.16887	0.674	0.175	0	Stromal-G2
PPP1R14A	0	1.16741	0.25	0.023	0	Stromal-G2
GADD45B.2	0	1.16578	0.771	0.433	0	Stromal-G2
RGS3	0	1.16417	0.502	0.055	0	Stromal-G2
PDLIM4	0	1.16201	0.582	0.043	0	Stromal-G2
STOM.1	0	1.16119	0.657	0.128	0	Stromal-G2
VWA1	0	1.15854	0.352	0.099	0	Stromal-G2
PXDN	0	1.15252	0.547	0.013	0	Stromal-G2
ANGPTL2	0	1.15091	0.508	0.004	0	Stromal-G2
TSPAN4	0	1.15036	0.668	0.065	0	Stromal-G2
FLNA.1	0	1.15008	0.785	0.315	0	Stromal-G2
RAB31.1	0	1.14916	0.622	0.09	0	Stromal-G2
YBX3	0	1.14841	0.836	0.408	0	Stromal-G2
LAMC1	0	1.14122	0.618	0.089	0	Stromal-G2
SOCS3.2	0	1.13808	0.708	0.272	0	Stromal-G2
NOTCH3	0	1.13593	0.37	0.014	0	Stromal-G2
FBN1	0	1.13163	0.555	0.004	0	Stromal-G2
IFI27.2	0	1.13159	0.865	0.482	0	Stromal-G2
LMCD1	0	1.1257	0.516	0.066	0	Stromal-G2
MARCKS	0	1.12509	0.789	0.374	0	Stromal-G2
VAMP5.2	0	1.12493	0.754	0.226	0	Stromal-G2
CLIC4	0	1.12432	0.667	0.137	0	Stromal-G2
ZFP36L1	0	1.11433	0.867	0.528	0	Stromal-G2
CFH	0	1.11424	0.537	0.007	0	Stromal-G2
ID4	0	1.10864	0.385	0.034	0	Stromal-G2
GREM1	0	1.10784	0.279	0.008	0	Stromal-G2
TUBB	0	1.10484	0.847	0.479	0	Stromal-G2
PRRX1	0	1.10439	0.473	0.006	0	Stromal-G2
TAX1BP3	0	1.10336	0.758	0.326	0	Stromal-G2
PGF	0	1.09949	0.35	0.049	0	Stromal-G2
PDLIM1.2	0	1.09846	0.752	0.374	0	Stromal-G2
ABL2.1	0	1.08666	0.639	0.158	0	Stromal-G2
CD99.2	0	1.08569	0.905	0.61	0	Stromal-G2
EGFL7	0	1.08149	0.31	0.059	0	Stromal-G2
VKORC1	0	1.08128	0.797	0.367	0	Stromal-G2
GGT5	0	1.07967	0.485	0.01	0	Stromal-G2
FBLN2	0	1.05905	0.382	0.007	0	Stromal-G2
NFIC	0	1.05872	0.677	0.144	0	Stromal-G2
PPIB	0	1.05831	0.928	0.662	0	Stromal-G2
HYAL2	0	1.05243	0.429	0.16	0	Stromal-G2
COL11A1	0	1.05149	0.285	0.003	0	Stromal-G2
HCFC1R1	0	1.04803	0.632	0.217	0	Stromal-G2
RAB34	0	1.04739	0.598	0.05	0	Stromal-G2
CD151.2	0	1.04543	0.844	0.413	0	Stromal-G2
KCNQ1OT1	0	1.04322	0.556	0.209	0	Stromal-G2
ADAMTS4	0	1.04161	0.391	0.004	0	Stromal-G2
CXCL12	0	1.03881	0.315	0.012	0	Stromal-G2
DSTN.2	0	1.03781	0.929	0.527	0	Stromal-G2
GJA1	0	1.03752	0.459	0.004	0	Stromal-G2
CD93	0	1.03357	0.251	0.047	0	Stromal-G2
C12orf57.1	0	1.02823	0.888	0.51	0	Stromal-G2
MYH9	0	1.025	0.835	0.455	0	Stromal-G2
CPE	0	1.01617	0.383	0.077	0	Stromal-G2
AXL	0	1.01145	0.468	0.033	0	Stromal-G2
EPYC	0	1.00847	0.106	0.002	0	Stromal-G2
FGF7	0	1.00698	0.33	0.01	0	Stromal-G2
IFITM2.2	0	0.999447	0.927	0.511	0	Stromal-G2
COL10A1	0	0.996333	0.256	0.002	0	Stromal-G2
RCN1.1	0	0.988049	0.731	0.301	0	Stromal-G2
FRZB	0	0.985529	0.253	0.013	0	Stromal-G2
NID1	0	0.985308	0.509	0.009	0	Stromal-G2
COL8A1	0	0.982855	0.33	0.003	0	Stromal-G2
OLFML3	0	0.982629	0.393	0.018	0	Stromal-G2
C1orf54	0	0.979413	0.461	0.058	0	Stromal-G2
PRCP	0	0.979197	0.509	0.169	0	Stromal-G2
TUBB6	0	0.978885	0.54	0.036	0	Stromal-G2
EFEMP1	0	0.977971	0.333	0.003	0	Stromal-G2
RABAC1.1	0	0.974478	0.899	0.566	0	Stromal-G2
CAV2	0	0.968701	0.53	0.057	0	Stromal-G2
EHD2	0	0.968554	0.546	0.015	0	Stromal-G2
ARHGAP29	0	0.968353	0.345	0.047	0	Stromal-G2
LEPROT	0	0.963107	0.708	0.257	0	Stromal-G2
NFKBIZ.1	0	0.963029	0.682	0.317	0	Stromal-G2
DPYSL3	0	0.95831	0.505	0.014	0	Stromal-G2
CSRP2	0	0.95118	0.388	0.031	0	Stromal-G2
FAP	0	0.94862	0.461	0.012	0	Stromal-G2
CD248	0	0.948151	0.41	0.004	0	Stromal-G2
NUPR1.1	0	0.947991	0.656	0.202	0	Stromal-G2
C1QTNF3	0	0.944824	0.139	0.008	0	Stromal-G2
WWTR1	0	0.944629	0.473	0.042	0	Stromal-G2
MRC2	0	0.937816	0.464	0.012	0	Stromal-G2
OSTC	0	0.937741	0.816	0.515	0	Stromal-G2
F2R	0	0.937173	0.461	0.037	0	Stromal-G2
FAM167B	0	0.936378	0.232	0.007	0	Stromal-G2
CXCL6	0	0.930782	0.142	0.011	0	Stromal-G2
PLAC9	0	0.92874	0.326	0.003	0	Stromal-G2
PLPP3	0	0.927067	0.422	0.04	0	Stromal-G2
TNFAIP6	0	0.926082	0.425	0.05	0	Stromal-G2
TCEAL4	0	0.925401	0.662	0.206	0	Stromal-G2
RBPMS	0	0.920968	0.555	0.083	0	Stromal-G2
LPP	0	0.912115	0.65	0.254	0	Stromal-G2
APLNR	0	0.91081	0.185	0.002	0	Stromal-G2
PLPP1	0	0.910303	0.477	0.08	0	Stromal-G2
GJA4	0	0.908924	0.177	0.003	0	Stromal-G2
GPX8	0	0.907038	0.5	0.019	0	Stromal-G2
DLC1	0	0.905335	0.458	0.007	0	Stromal-G2
CD34	0	0.903125	0.22	0.003	0	Stromal-G2
ANXA5.1	0	0.902708	0.862	0.446	0	Stromal-G2
LOXL1	0	0.900414	0.406	0.026	0	Stromal-G2
CLEC14A	0	0.898805	0.22	0.002	0	Stromal-G2
LTBP1	0	0.895018	0.431	0.055	0	Stromal-G2
PCAT19	0	0.8935	0.222	0.004	0	Stromal-G2
MYL6.1	0	0.893253	0.991	0.945	0	Stromal-G2
CD81	0	0.892505	0.731	0.351	0	Stromal-G2
ADGRL4	0	0.891127	0.237	0.002	0	Stromal-G2
SERTAD1	0	0.887174	0.744	0.412	0	Stromal-G2
UACA	0	0.879405	0.408	0.096	0	Stromal-G2
BMP1	0	0.869853	0.502	0.037	0	Stromal-G2
LAMB1	0	0.868227	0.528	0.073	0	Stromal-G2
RDX	0	0.868124	0.578	0.1	0	Stromal-G2
FGFR1	0	0.856594	0.503	0.025	0	Stromal-G2
SPHK1	0	0.855169	0.507	0.082	0	Stromal-G2
RAI14	0	0.8546	0.483	0.036	0	Stromal-G2
CRTAP	0	0.853998	0.633	0.198	0	Stromal-G2
BCAM	0	0.852229	0.308	0.057	0	Stromal-G2
C8orf4.1	0	0.845961	0.474	0.175	0	Stromal-G2
ADAMTS9	0	0.844624	0.293	0.015	0	Stromal-G2
TGM2	0	0.843759	0.385	0.087	0	Stromal-G2
ATOX1	0	0.843441	0.826	0.451	0	Stromal-G2
C9orf3	0	0.841669	0.52	0.111	0	Stromal-G2
VCAM1	0	0.841491	0.361	0.018	0	Stromal-G2
ECM1	0	0.838476	0.458	0.061	0	Stromal-G2
STC1	0	0.838246	0.136	0.007	0	Stromal-G2
NR2F2	0	0.837743	0.425	0.125	0	Stromal-G2
NDN	0	0.833497	0.455	0.014	0	Stromal-G2
CKAP4	0	0.83072	0.55	0.204	0	Stromal-G2
NREP	0	0.830116	0.466	0.035	0	Stromal-G2
FSCN1	0	0.82917	0.489	0.112	0	Stromal-G2
PLS3	0	0.826137	0.507	0.122	0	Stromal-G2
SEPT11	0	0.825458	0.553	0.217	0	Stromal-G2
FERMT2	0	0.823676	0.5	0.004	0	Stromal-G2
ANGPT2	0	0.823371	0.235	0.011	0	Stromal-G2
FAM127A	0	0.822776	0.6	0.128	0	Stromal-G2
MAGED2	0	0.820397	0.628	0.239	0	Stromal-G2
CNN1	0	0.818269	0.217	0.003	0	Stromal-G2
HEG1	0	0.814456	0.398	0.021	0	Stromal-G2
TNFRSF1A	0	0.812195	0.638	0.224	0	Stromal-G2
OAZ2	0	0.810642	0.642	0.28	0	Stromal-G2
FLT1	0	0.81007	0.196	0.021	0	Stromal-G2
CRABP2	0	0.808738	0.257	0.025	0	Stromal-G2
LAMB2	0	0.805494	0.502	0.056	0	Stromal-G2
PDGFRA	0	0.80513	0.352	0.025	0	Stromal-G2
FAM114A1	0	0.797827	0.532	0.116	0	Stromal-G2
EVA1B	0	0.797742	0.501	0.043	0	Stromal-G2
SVIL	0	0.796516	0.5	0.12	0	Stromal-G2
LRP1	0	0.793412	0.457	0.123	0	Stromal-G2
TMEM45A	0	0.791362	0.413	0.022	0	Stromal-G2
ACVRL1	0	0.789822	0.392	0.047	0	Stromal-G2
GNAI2.1	0	0.787412	0.69	0.31	0	Stromal-G2
CDH5	0	0.785884	0.209	0.004	0	Stromal-G2
DDR2	0	0.785641	0.423	0.006	0	Stromal-G2
PLOD1	0	0.782993	0.533	0.122	0	Stromal-G2
ITGAV	0	0.782599	0.545	0.13	0	Stromal-G2
KLF9	0	0.779904	0.481	0.056	0	Stromal-G2
GLT8D2	0	0.777324	0.416	0.002	0	Stromal-G2
SGIP1	0	0.776032	0.375	0.002	0	Stromal-G2
TCEAL8	0	0.775756	0.633	0.244	0	Stromal-G2
ITM2B.2	0	0.771148	0.952	0.766	0	Stromal-G2
ILK	0	0.770396	0.62	0.266	0	Stromal-G2
[truncated: 8,824 more rows]
