# Supplementary material for: Machine learning-based glycolysis-associated molecular classification reveals differences in prognosis, TME, and immunotherapy for colorectal cancer patients
Source: Front Immunol. 2023 May 5;14:1181985. doi: 10.3389/fimmu.2023.1181985 (PMC10203873; doi:10.3389/fimmu.2023.1181985)
Supplement: Supplementary file 10 [file Table_5.xlsx]

## Sheet: Table S5
Table S5:DEGs of the Glycolysis associated cluster (GAC)
GAC1&GAC2	GAC1&GAC3	GAC2&GAC3
KCNE4	RAB27B	CCDC8
CCDC80	SLC5A6	EVC2
GFPT2	CTSE	KCNE4
FRMD6	AGR2	MAP1A
MRAS	PTGER2	CCDC80
PRRX1	DUSP4	EVC
ST6GALNAC5	POFUT1	COL8A2
P4HA3	FUT8	FNDC1
CDK14	TRIM7	DZIP1
CCDC8	QPRT	P4HA3
FAP	REG4	FBXL7
EVC2	LY6G6D	LZTS1
ZEB2	PLAGL2	EFS
EVC	PIGU	SSC5D
GLI3	RNF125	COL8A1
TGFB3	TP53RK	DOK5
NOX4	TNNC2	ARHGEF25
TSHZ3	FAM114A1	GFPT2
ADAM12	GFI1	VCAN
DSE	PRPF6	GLI3
NRP1	CPNE1	ECM2
VIM	KDELR3	PRICKLE1
ATP8B2	CD55	ST6GALNAC5
ECM2	EGLN3	ATP10A
IL1R1	MOCS3	VSTM4
DZIP1	GSKIP	TENM4
DOK5	NELFCD	FBN1
CHST11	GPR143	MPDZ
JCAD	GNG4	ITGBL1
BNC2	TMEM263	BNC2
PLXDC2	MLPH	TSHZ3
FBN1	ZSWIM3	HHIPL1
COLEC12	CREB3L1	NOX4
VCAN	PPP1R3D	HMCN1
FNDC1	TOMM34	GGT5
TENM4	CDK5RAP1	FRMD6
SPOCK1	DAPK1	ENOX1
MYO5A	TTI1	DDR2
GAS1	AAR2	BOC
LZTS1	LYZ	OLFML2B
FBXL7	FARP1	SPOCK1
MAP1A	ASCL2	AMOTL1
VGLL3	MCU	MRAS
SLIT2	SRD5A3	THBS2
CFH	ABHD3	OLFML1
COL8A1	RALY	SLIT2
INHBA	POU5F1B	AKT3
COL8A2	ASXL1	FGF1
ATP10A	ADGRG6	ZNF521
ZNF521	EIF6	JAM3
DDR2	PPP4R1	PDGFRB
BASP1	GTF2IRD1	STON1
CDH11	TRIB2	NAP1L3
AMOTL1	ACOT8	FERMT2
FGF1	DDX27	ISM1
ZFPM2	FITM2	GLIS2
NTM	SERPINB1	FAP
DSEL	MTG2	ITGA11
GPR176	DHX35	NTM
PRICKLE1	ASPHD2	GPC6
EFS	NECAB3	LHFPL6
VEGFC	TNFAIP8	MCC
CYP1B1	SLC35C2	SGCD
GPC6	MAPRE2	ZFPM2
GGT5	CLCN2	TRO
BCAT1	ZSWIM1	LTBP2
OLFML2B	GID8	MSRB3
AKT3	BNIP3L	ZEB2
MPDZ	DYNLRB1	NRP2
SSC5D	ANG	TGFB3
TMEM45A	FFAR4	BICC1
MEDAG	TAF4	AEBP1
MCC	TRPC4AP	PIEZO2
MRC2	ZBTB7C	VGLL3
SYT11	NFS1	S1PR3
MITF	PXMP4	INHBA
SYNC	TPD52L2	TNS1
VSTM4	GMEB2	BEND6
LOX	CHMP4B	RECK
FAM110B	PTP4A3	BGN
STON1	LIMA1	ADAM12
BEND6	TCN1	MFAP5
NRP2	PRDM8	ZNF532
RAB31	PLCL2	SGIP1
ITGA5	BARX2	EFEMP2
PPP1R18	CEL	FEZ1
PDGFRL	TGIF2	TMEM200B
OSMR	ANO9	GPR176
FGF7	LMO4	MRC2
CLMP	ARFGAP3	COMP
GALNT15	PDE4D	CDH2
ZFHX4	CCDC68	PTGIS
FERMT2	TC2N	PLXNA4
MMP19	GGT7	FIBIN
TCF4	EREG	MEIS1
COL10A1	SGMS1	CYS1
NUAK1	SEC24D	RNF180
ARHGAP31	MAP3K5	CDK14
THBS2	R3HDML	MEDAG
HEG1	YTHDF1	SYT11
PTPRM	RUBCNL	VEGFC
DPYD	UQCC1	TCF4
COL5A2	MYRF	MEIS3
MAF	FECH	SLIT3
ITGAM	TNFRSF11A	RBMS1
CLIP4	ARID3A	DSEL
CDH2	HPSE	PRELP
PLXNC1	PCIF1	PDLIM3
ZNF532	C4BPB	CNPY4
MFAP5	TMED10	FLRT2
CCDC88A	EIF4E3	ARHGEF17
ENOX1	IL1R2	PALM
TSPYL5	ERGIC3	TSPYL5
TIMP2	UCKL1	FGF7
LHFPL6	SGMS2	THY1
FLI1	NCK2	CDH11
DPYSL3	TMEM92	CMTM3
SYNE1	SPATA25	ZNF667
GLT8D2	PSMA7	SYDE1
AEBP1	AGR3	ZEB1
MSRB3	SDR16C5	SERPINF1
GNB4	ALOX5	ACTA2
ARHGEF25	AFAP1L2	RUNX1T1
CHSY3	FAM217B	GAS1
OLFML1	MPP1	PABPC4L
OLR1	PLCG1	PDGFC
GPR68	ENGASE	SLC22A17
BGN	RAE1	CACNA2D1
MEX3B	TM9SF4	FAM110B
PXDN	SRPX2	PRDM6
ZNF469	QSOX1	ATP8B2
COL11A1	SEMG1	ANTXR1
MMP14	SHROOM4	LAMA4
SULF1	OSER1	FGFR1
FGFR1	TSPAN13	COL5A2
SNAI2	CTNNBL1	SFRP4
MEIS3	HYAL1	VIM
MAFB	AQP3	ZFHX4
CMTM3	STIM2	CLIP3
ALPK2	HNF4A	HEYL
HHIPL1	ADRM1	LDB2
DLC1	VWA3B	MSC
COL6A3	PDRG1	SV2A
NAP1L3	CKAP4	ADGRA2
PKD2	SPDEF	ARMCX1
SFRP2	SNX21	PABPC5
CTHRC1	MAP3K6	RBMS3
LAYN	TRIM16	NACAD
LTBP2	SOCS6	SORCS2
ZNF667	TOX	SYNC
BOC	GAREM1	JCAD
SERPINF1	KCTD1	FXYD6
TNFAIP6	TOP1MT	CHRD
TENM3	RNF43	DNAJB5
GPNMB	INPP1	C1R
ANTXR1	KCNK1	NOTCH3
NNMT	CXCR4	BHMT2
FEZ1	SERPINB8	GLT8D2
FAM20A	TCF7	EMILIN1
CACNA2D1	TCFL5	TIE1
CAVIN1	SPATA2	PXDN
ARL4C	LDLRAD3	ZDHHC15
CRISPLD2	NOL4L	SPARC
RNF180	IQGAP2	ADAMTS12
ABCA6	HM13	CHSY3
DACT1	ANTXR2	SYNDIG1
SLIT3	PLA2G4A	EFEMP1
SYNDIG1	KRT23	CSDC2
PDGFC	GSS	MYL9
ARSI	HUNK	COL5A1
SGIP1	EPDR1	PNMA8A
TRO	PIAS2	RUSC2
PDGFRB	NXF3	COL11A1
PLXNA4	EPHA4	MGP
BCL6B	UGT8	GLI2
FLRT2	NKD2	PKD2
QKI	ALDH1L1	CRMP1
PMP22	SPATA18	COL10A1
ADAMTS12	SLC19A3	FLT4
PALLD	ASRGL1	PRKD1
POSTN	IL1RN	MN1
EGR2	NEURL2	LAYN
TSHZ2	MYL12A	NUAK1
JAM3	VAPB	COL1A2
CERCAM	STYK1	CCDC184
BICC1	DIDO1	APBB1
ITGBL1	F3	COL6A3
RHOJ	SYT7	FBLN5
SIRPB2	ABAT	KIRREL1
PABPC4L	CAB39L	RHOJ
FCGR1A	BACE2	FN1
TPST1	DNAJC5	ZCCHC24
STARD8	CYTIP	MXRA8
TM6SF1	UAP1	MMP19
SGCD	PROSER1	RTL5
WIPF1	VNN1	FSTL1
C1R	AHCY	CNTNAP1
SERPING1	NAPG	PODN
COPZ2	SPIN3	CFH
PLEKHO1	STX16	SALL2
RAB7B	TRNP1	TIMP2
TNFSF4	CASP7	CERCAM
SPARC	SMYD5	LRRC32
ITGA11	BCL11A	COL3A1
PPFIA2	LSM14B	ASPN
COL5A1	SLC3A2	COLEC12
COL3A1	DGAT2	MMP16
NR3C1	SYS1	HSPB2
PABPC5	SAMD10	SULF1
ISM1	SLC2A8	GAS7
VCAM1	ARSJ	DAAM2
CCDC184	HIF1A	RFTN1
HMCN1	FAS	CALD1
SLC1A3	TLE6	SNAI2
CHST15	AOAH	TRPC1
ABCC9	TYMS	CNTN4
GLIS2	GJB5	CLMP
S1PR3	SLC41A2	MAF
GLI2	TFAP2A	PTPRM
COL15A1	NKD1	PRRX1
COL1A2	ZCCHC2	CYP7B1
RASSF2	EIF2S2	DOK6
RFTN1	HID1	GALNT15
ZEB1	RIOK3	DPYSL3
PLPP4	LACTB	LRRC15
CYP7B1	JAK2	IL1R1
DNAJB5	SLC39A5	NALCN
CSGALNACT2	ATP9A	QKI
LAIR1	DNTTIP1	MYO5A
MEIS1	SS18L1	HLX
ADAMTS4	SHF	DCHS1
FCGR2B	SLC35A1	CILP
CLEC2B	RPIA	ABCC9
MSN	TMEM61	PPFIA2
TMEM200B	SAMD9L	AXL
MMP16	CAMK2D	ABCA6
P2RX7	SUSD3	GPR1
PHLDB2	PLA2G12B	TAGLN
RASGRP3	NUCB2	C1S
SSPN	RARRES1	TWIST1
FSTL1	SERPINB6	MOXD1
LRRC8C	RPS21	AOC3
NLGN2	FCGBP	EPHA3
MSC	CHP1	ADAMTS10
GAS7	CHST5	SLC45A1
MXRA5	ERN2	HTRA1
CNRIP1	KLK11	CRISPLD1
SIGLEC9	ATP1B1	NKX3-2
THSD7A	PMEPA1	MFAP2
SPOCD1	NCOA5	ADAMTS5
CILP	MRGBP	PLXDC1
COL16A1	DHX34	RAB31
C1S	DOCK5	CRYAB
EHD2	DHRS12	EGR2
CD163	CLCN7	DACT3
SPART	PABPC1L	ADAMTS3
PCDH7	VAV3	FILIP1L
TNS1	ARNTL2	COL4A2
CALD1	GDPD5	CAVIN1
ADAMTS3	TSPAN6	KLHL4
PRKD1	ZNF503	CNRIP1
AKAP12	CBR3	DLC1
CD84	TFF2	MAP1B
LAMA4	ALDH3A2	MEX3B
PTGIS	PLK2	SFRP2
AXL	ANXA10	BCL6B
SGCE	NCOA6	PCDH12
RECK	S100A16	HEG1
COL24A1	FAM107B	MMP14
ANGPTL2	DNAAF3	OSMR
NID2	GCH1	AKAP12
DOCK2	DAPP1	RCN3
PRDM6	SMIM14	LDOC1
GJA1	GCNT3	ITGA5
MEOX2	KHDRBS3	ADAMTS16
JAZF1	SGCB	IGFBP5
PALMD	MEX3A	PRICKLE2
PDLIM3	CEP76	TIMP3
GPR1	PALD1	FBLN2
FNDC4	CYP2B6	MXRA5
HTRA1	AK7	CLDN11
PLEKHO2	NUFIP1	ZNF469
GPX8	PLEK2	PCOLCE
KCND2	RPRD1B	KIF26B
CHRD	ELMO2	SERPING1
BHMT2	LRRC2	HECW1
GYPC	ZNF853	MFGE8
ADGRL2	ACBD5	FBLN1
SLC2A3	DPEP1	CHST11
IFFO1	MVB12B	MITF
SLC11A1	SGPP2	ADGRL2
ADAMTS5	SIDT1	TNFSF4
CD93	ZGPAT	COPZ2
PRELP	GMDS	PPP1R18
SERPINE1	RAB27A	CDO1
TIE1	RNF145	LBH
LDB2	ARFGAP1	COL1A1
SLAMF8	AGBL4	MYLK
ZDHHC15	AGPAT4	TCF7L1
CNTN4	SLC6A4	RASL12
SRPX	NPEPL1	NCAM2
PECAM1	STS	GLI1
GREM1	TFF1	PCDH7
FN1	PFKP	LOXL3
BTK	CYSTM1	PDE1A
MAP1B	ANO1	ANGPTL2
HLX	PLLP	TUBB6
RUNX1T1	BIN1	MLLT11
COL1A1	SLC9A8	THSD7A
ELK3	CA8	SHISA4
ARMCX1	ULBP2	CYP1B1
IQCA1	DOCK8	LOX
PIEZO2	ZNF696	ARSI
RBMS3	TWSG1	BASP1
FZD4	ANXA2	HSD17B6
ITGAX	BCL2L1	CRISPLD2
MLLT11	SPACA3	CLIP4
ADGRF5	ATP6V1B2	NOTCH4
CHST1	COMMD7	FAM43B
DOCK10	MAP1LC3A	ISLR
MSR1	MRAP2	DLG4
ARHGAP24	CRIP1	YPEL4
EFEMP1	RAB26	COL6A2
C5AR1	PKLR	PTGER3
PCDH12	NEU1	TTC28
NEXN	GABRP	PTGIR
FBLN7	ENO2	RASSF8
ADAMTS2	FGFR2	LOXL4
CYS1	CANT1	COL14A1
PDE1A	MPDU1	EHD3
THY1	SMCO4	ERG
ETS1	RAP1GAP	TUB
DCN	CHST6	COL15A1
CSF1	ARFRP1	PLPPR4
SLC9A9	HDAC5	COL18A1
FIBIN	INPP5J	DCLK1
CLEC5A	SMCHD1	FGF10
LRRC4C	ANXA1	ADGRD1
EMILIN1	FAM174B	RAB3IL1
JAKMIP2	TVP23B	EHD2
DCLK1	IFI16	CTHRC1
LY96	SLC1A1	TMEM119
FGF10	TMEM45A	ADAMTS7
COL12A1	ZMYND8	NDN
NCAM2	SPIRE2	MEOX2
YPEL4	TSPAN3	SDC2
PIK3R5	MOGAT3	FIGN
VASH1	SLC30A2	ARHGEF15
MGP	TNNT1	HTRA3
TUBB6	CBFA2T2	TUBA1A
LILRB4	ADGRG1	KANK2
LMCD1	PKM	ANK2
ADAP2	SLC17A5	PLPP7
SORCS2	SLC28A3	FAM13C
MAP3K12	TIPARP	NHSL2
HS3ST3A1	ZFP41	IFFO1
SYDE1	PTPRO	LRRC4C
NALCN	SERPINB5	PDGFB
HCLS1	MCUB	VASH1
RTL5	LARP6	MATN3
NHSL2	FSCN1	EML1
CLIP3	ST6GALNAC2	TMEM130
KLHL5	SLC18B1	MAP6
CEP170	SLC2A4RG	DCN
TWIST1	MBP	GYPC
EVI2A	PIPOX	LMOD1
AOC3	RBBP8	B4GALNT1
MFGE8	TNFSF13	SPART
POU2F2	PRDX5	PLPP4
CNTNAP1	KLF4	DSE
ARHGAP20	SEMA4B	IQCA1
SLA	GALNT1	BCAT1
LIX1L	DPM1	RNF150
LILRB1	TPBG	EBF1
THEMIS2	CYP2W1	MMP2
HSD11B1	TSPAN1	ARL10
EFEMP2	GRINA	SCARF2
SIGLEC7	FCGRT	CPT1C
FLT4	SLC13A3	LPAR4
CD33	TSNARE1	CD34
HVCN1	PTAFR	MMRN2
PRR16	MOCOS	SMIM10
ST3GAL6	P4HA1	WWC2
LSP1	ZNF335	GREM1
OSCAR	MYOF	TWIST2
EVL	RSPH1	GJA1
ITPRIP	AXIN2	FOXS1
PRAM1	SLC6A6	ANKRD6
APBB1IP	CTTNBP2	SUSD5
ADAMTS1	GNPNAT1	NCKAP5L
WWTR1	ERI1	CHST1
ARHGEF17	SERPINA1	NEXN
PLPPR4	PROSER2	AFAP1L1
MDFIC	FAM53A	SLC6A1
KCNJ15	UGDH	LRCH2
TRPS1	MDM2	FAM20A
AFAP1L1	DDB2	C1QTNF3
SFMBT2	KIF3B	CD248
FYN	PAAF1	VASN
HRH2	RNF144B	RFLNB
ERG	APOL1	RAB34
SDC2	PRR15	NRP1
CD86	GNA15	PEG3
B4GALNT1	SYTL1	DGKI
UNC5B	REEP1	ELOVL4
FPR3	NR4A2	NTNG2
NLRP3	DDAH2	ALDH1A3
PDCD1LG2	OXCT1	EFNB3
HSPB2	RAB3B	POSTN
MMP2	RAMP1	GPR68
FBLN2	SARAF	COL12A1
PILRA	CXCL16	OMD
ENTPD1	TLE2	SVEP1
DZIP1L	AMACR	TENM3
TLR6	FGFR4	NPR1
TNFSF8	KITLG	ELN
ARHGEF6	PRSS12	KIAA1755
CXCR4	SPINK4	ADAM23
EHD3	TLDC2	MAP3K12
DPEP2	CTSV	STARD8
SPRED3	WDR35	JAZF1
ZIK1	KCNN2	KIF3C
PCOLCE	CYP2C18	FLNA
SPHK1	ZNF251	PLEKHO2
ASPN	OSR2	RERG
CTSL	TUBB2A	KLHL5
CCR1	DTNB	GNB4
FBLN5	SHROOM2	UCHL1
PTGIR	RND1	NID2
C3AR1	NEK3	MAP3K3
APCDD1L	CAPN10	LMCD1
DOK6	LAPTM4B	CXCL12
PREX2	SLC52A2	CPXM1
LATS2	RIMS3	SGCE
MS4A7	LCN12	VCAM1
SHE	DYRK4	MYH10
KLHL4	SHROOM3	HSPB8
ACTA2	AHR	COL6A1
IL10RA	ESPN	ADAMTS4
CDO1	AREG	FRMD4A
S1PR1	ADGRF1	ARHGAP23
ANK2	VNN2	NRK
SCN1B	GALNT7	LTBP1
HS3ST3B1	PRAP1	APCDD1L
FILIP1L	CHAC2	GPRASP1
GNG2	IL34	PRR16
LUM	ROMO1	KCNJ8
FZD1	EVI2B	PEA15
ITGB2	FOXA1	NNMT
ADGRA2	APCDD1	PLXDC2
RAI14	MAP4K2	MEF2C
HOPX	F10	DIO2
RFLNB	LYN	KCND2
LPAR4	ISG20	OLFML2A
EBF2	TTPAL	TSHZ2
CHST3	FGD4	THBS1
C3	SLC37A1	RGS4
NCKAP1L	ABHD12	ANXA6
LAPTM5	EFNA5	FNDC4
LRRC15	WDR25	PLN
ADAMTS16	SOGA1	MRGPRF
EBF1	DUSP15	RAI14
STK32B	ST6GALNAC1	PRPH2
LY86	UBE2C	PPP1R3C
TNFSF13B	USP18	CLEC14A
SV2B	SLC22A11	SYNE1
ELOVL4	LXN	DKK3
MYCT1	DSC2	THBS4
ALOX5AP	GYG2	WWTR1
DGKI	S100A14	HAND2
LDOC1	SLC4A4	NR3C1
MARCO	RBP2	A4GALT
SALL2	HSF1	DPT
CPT1C	LY6G6E	COL4A1
SDK1	YWHAB	ZNF677
LOXL4	GSR	ADGRF5
PLPP7	CLDN15	ZNF135
COL5A3	IHH	RARB
TUBA1A	IMPACT	ALPK2
UBE2E2	SERINC3	LUM
MYH10	FOXP1	ANGPT1
SLC22A17	RASGRP1	SSPN
DYSF	CARD6	UGT8
NKAPL	ABCA12	NAV3
MS4A4A	PDE10A	SV2B
COMP	TMTC4	FBLN7
TMEM119	AKAP5	PCDHGC3
TMEM255A	ENTPD6	ADAMTS2
ARHGAP30	PCMTD2	GMDS
DOCK4	LIME1	MAGEL2
GIMAP4	PIK3AP1	TNS3
DAAM2	ZMYND15	MOV10L1
PNMA8A	HSPA4L	UBE2E2
LCP2	ACSL6	LOXL2
GIMAP8	MTUS1	HSD17B14
HAVCR2	VAV2	TMEM47
LOXL3	ARF6	MYCT1
P3H1	ATL3	ANKRD65
CYTH4	TMEM229B	GLRB
ARHGEF15	ZNF517	FLI1
TAGLN	B3GALT5	TPM2
CYBRD1	MAP7D2	ADAMTS1
ARHGAP25	BLVRA	MCAM
SNX29	KCTD9	TGFB1I1
COL6A1	ST6GAL1	LSAMP
COL6A2	PDE4B	SHE
CLEC1A	RASL10B	TMEM204
SLFN11	BIRC3	ENTPD1
LYVE1	MYBL2	TNFAIP6
FAM43B	DGKA	CTSK
CXCL12	MUC5AC	SDK1
TNC	MAPRE1	JAM2
SV2A	OIT3	NLGN2
ADAM23	ST3GAL4	C3
SEMA7A	ERO1A	TCEAL7
EVI2B	ZDHHC9	HSPA12B
SPARCL1	RNF152	A2M
TRPV2	KCNAB2	ISLR2
A4GALT	SMG5	CPXM2
TLR1	CPNE7	COL22A1
CMKLR1	NR3C2	COL24A1
ADAMTS10	F7	AGR2
CSDC2	ATP8B1	NKAPL
CD180	SIAE	FZD1
FCGR2A	PKP2	POPDC2
KIF26B	ZNF488	RASGRP3
PCDH17	ABCG5	MSN
CCDC102B	CEBPB	GIPC3
RAB34	MAPK1IP1L	OLR1
NOTCH3	MUC4	SNED1
LRCH2	ARFGEF3	CD93
ESR1	RNF19B	ZNF853
CD34	ACTL10	CSGALNACT2
RGS2	CDC42EP1	EBF3
PEG3	SLC39A4	NEFH
JAM2	MIA3	SPARCL1
TREM1	CSE1L	NPR3
NKX3-2	NUDT6	SLC24A3
RASSF8	NEDD9	COL16A1
LOXL2	GRM8	ARMCX2
CTIF	LAMP1	FGD5
FST	TMEM255B	TSPAN9
FGR	PPP2CB	LATS2
PRPH2	TNFSF9	DYSF
NACAD	PNMA2	EFHD1
IGFBP5	BHLHE41	PREX2
GJA5	PLD1	TEK
GEM	ZMIZ2	LAMP5
KCNJ5	ZNF358	PGR
CSF1R	SMIM31	SPON2
HCK	ZIC5	PLEKHO1
MAP3K3	ZNF24	CNIH3
ITPR1	CEBPA	NID1
HEYL	CABLES2	TRPS1
PAPPA	TMEM150C	BVES
CD37	ZNF232	ARL4C
MMRN2	ITGB7	ZIK1
COL14A1	ETV4	TM6SF1
RNF150	CBFA2T3	PHYHIP
HSD17B14	PFKFB3	PALMD
KLHL6	IL1B	HS3ST3A1
ERMN	NES	PYGO1
CNPY4	GALNT5	HGF
BCL6	BRSK2	NGFR
DLG4	LFNG	MCU
LRRC25	CTSA	SLC9A9
CAV1	GZMA	SUGCT
SFRP4	ATOH1	LARP6
PLN	CHRM1	S1PR1
UCHL1	ETV5	HSD11B1
EBF3	GCNT4	ITGB3
ITGB3	CHN2	GSKIP
MXRA8	CDHR1	ADAMTSL3
SVEP1	PNPLA3	FMNL3
AGPAT4	VIL1	LCA5
DKK3	HEPACAM2	ANKRD35
FXYD6	NR1I2	JAKMIP2
CRISPLD1	LIPH	RGMA
TRPC1	ADM	CNN1
RCSD1	ZBTB10	NGF
LCA5	SYN3	GJA5
STC1	PLTP	STK32B
KANK2	LPIN3	SERPINE1
COL22A1	P4HB	RGL1
SH3BP5	SLC22A3	WNT2
NCF2	WNT11	WIPF1
CTSK	HSPH1	MYOZ3
TCEAL3	USPL1	HSPB7
TRIB2	SOWAHA	FAM20C
CLDN11	CCL26	CYSTM1
COL18A1	LGR4	ITGAM
HAPLN3	CD244	PRAF2
FMNL1	OASL	CALCRL
MNDA	CLDN12	KLF7
KCNJ8	SNPH	TCEA2
PTAFR	CDX2	LIMS2
PDGFB	CDCP1	CPQ
MN1	TMEM176A	PLA2G5
SLC6A1	SLITRK6	CDH5
TEK	PAH	LTBP3
TUB	PPDPF	CTSE
DACT3	SLC25A21	DTX3
CYBB	FFAR2	BTBD19
WAS	GRHL1	FILIP1
GLI1	SPRED1	GEM
HK3	CAPN9	EBF2
GNAI2	MMP28	EDNRA
COL4A2	PHACTR3	RDX
OMD	STK17B	NREP
BACH2	CLDN9	HOPX
CD53	SP6	OGN
MAGEL2	CKMT2	P2RX7
LRRC32	IKBIP	TPST1
EMP3	ASPH	ARHGAP31
ARMCX2	OAS2	PCDH17
CALHM2	NOTCH1	CYP27C1
VSIG4	BOP1	KCNT2
CCL2	GSDMB	MFAP4
NRK	TLR3	TNC
FYB1	MORC4	SORBS1
NPR1	DAGLA	JPH2
MEF2C	B3GNT6	ACKR3
ATP2B4	SATB2	CYGB
EFNB3	NAT1	PECAM1
GLRB	TMEM252	PDLIM7
KLF9	HSD17B2	FAT4
SLC24A3	CADPS2	PRKG1
NAV3	GP2	TNXB
ADGRL4	ATP8A1	MAFB
AVPR1A	ADAM9	SAMD11
SIGLEC1	MUC1	GRID1
A2M	JADE3	C1QTNF6
TWIST2	ENOSF1	ZNF835
RGS4	RHOV	SEMA3G
CYTIP	ME1	GPNMB
HECW1	XPNPEP2	GPR162
LILRB2	C2CD4A	CORIN
GABARAPL1	GDA	FGF14
CALCRL	CYP4F2	SYNPO
SPP1	ACKR4	WTIP
MRC1	MT1X	AOX1
SAMSN1	SLFN5	FST
MOXD1	ZCCHC24	PDE2A
CSF2RB	FABP2	KCNN3
CDH5	ADAM28	TNFRSF11A
ST8SIA4	AMT	ADPRH
GIMAP1	PFDN4	NES
KCNN3	OVOL1	SH2D3C
PIK3CD	TFCP2L1	KLHDC8B
NFATC1	SGPP1	THBD
LAMP5	PLA2G2A	PMEPA1
BMP1	TCEA2	FHL1
CLEC14A	TINAG	GPR161
FAM78A	ADAMTSL2	ITPR1
STEAP4	SAMD9	PHLDB2
SUSD5	ANKRD37	NEGR1
TCEAL7	APOL2	P3H1
THBD	VEGFB	OLFML3
DOCK8	FYN	SCN1B
TREM2	MOCS1	ADAMTSL1
MYLK	S100A13	TBC1D9
ZBTB47	PAPSS2	MAGEH1
CHN1	ARFGEF2	CILP2
PIP4K2A	SLC7A5	UBTD1
NTNG2	FOXD1	PRAM1
SAMD4A	MYOM3	RIMKLB
NEFH	ARL11	RHOQ
ARHGAP15	ATP11A	KATNAL1
CD14	BCL10	RASSF2
SH2D3C	CAMKMT	DENND5A
TRPC6	SMTNL2	SIRPB2
MDGA1	DMD	SPOCD1
KIRREL1	MS4A8	NPR2
AQP9	GGH	PINLYP
RUNX2	KLF9	SOX11
CLEC7A	NDC80	TMEM255A
TNFSF12	TPX2	AMOTL2
RNF175	CD109	ZSWIM4
RARB	ANGPTL4	ADAM19
LAMA2	MT1E	MAN1C1
ABCA1	PNMA1	SPSB1
SPI1	SLC16A7	UBE2QL1
ADGRE2	LIPG	BACE1
GPR84	SLAIN1	TTC7B
COL4A1	SPON1	PAPLN
SRGN	NFATC2	GAP43
GIMAP6	MB	PAPPA
SOCS3	CA2	PDZD4
PTPRC	HOXB2	RAB7B
NXPE3	L3MBTL1	PDE1B
NFAM1	BLNK	CCDC3
C1QTNF6	GNE	GJA4
CR1	SLC9A2	DACT1
FAM20C	ARX	CTSF
PTGER3	ELOVL7	PLAT
CD4	RIPPLY3	COX7A1
FCN1	SECTM1	GJC1
WBP1L	EPB41L1	PLXNC1
MEIS2	CCL4	FNBP1
PCDHGA4	LMAN1	IGFBP6
DOK3	FOXD2	RUNX2
EPHA3	MYC	PXDC1
CD248	SAMD5	SEMA7A
ADAMTS7	ALDH6A1	REG4
PLXDC1	SCML1	SMARCA1
TNXB	DRD2	TSPAN18
SETBP1	IL22RA1	CHN1
ANOS1	RGS2	PPM1F
PTPN14	RNASE4	ANOS1
SRGAP2B	RHBDL2	CYBRD1
ARMC9	BMP2	SH3PXD2B
AIF1	CDR2L	MAB21L2
PRICKLE2	ANO7	IGLON5
SEMA6B	KCNK5	RAB27B
CD72	PSPH	TECTA
RNF144A	CLDN18	USP51
BVES	CD69	BRI3BP
LTBP1	TCP11L2	MDGA1
SUSD6	LPIN1	NOVA2
ANKRD6	KRT7	ZBTB46
CNTN1	CA9	CAVIN2
MXRA7	RTP4	APBA2
CEP85L	ZNF71	PLPP3
PDPN	SCAND1	FZD4
NPR3	EDEM3	EGFLAM
LMOD1	NEURL1B	LYVE1
GIPC3	APOL3	BMP1
MILR1	TRIB3	CNTN1
KCNT2	CERK	CYYR1
HAND2	SALL4	LAMC1
ENG	RBL1	GPR4
MATN3	SLC2A12	CCDC102B
NOTCH4	PRELID3B	EMCN
SMARCA1	AIFM3	F13A1
TLL1	GALNT3	PLEKHG2
IL16	TSPAN8	SRPX
HSPB8	REG1A	MMP11
ADAMTSL4	NRXN2	UNC5B
ABI3BP	FGD1	CTIF
ITGA4	AGT	PACS1
IL21R	ANKFY1	PDGFRL
TFEC	GBP2	ECSCR
PODN	PPM1L	HSPB6
LCP1	GPR39	COL5A3
ABCA9	KCTD12	CHRNA3
BEND5	DDX60	CYTH3
CYP27C1	SESN1	LRP1
MINDY2	SERTAD4	ABCA1
HECW2	CPSF1	CHST3
LAT2	TRIM22	HACD4
IKBIP	MBOAT1	PTCH2
HSD17B6	KIAA0895	PDLIM4
SIGLEC10	HOXC6	EVL
ANKRD35	LCK	LRFN5
ANGPT1	ATP2A3	ST3GAL6
CPXM2	PM20D2	ST8SIA1
CHSY1	STRA6	FAM124B
GPR141	PLA2G3	ATP1B2
FCER1G	TMX1	PLEK2
TMTC1	ACSL5	CLEC1A
PALM	ACSF2	CD99L2
MAP7D1	GNLY	GPIHBP1
PDLIM7	GM2A	SOGA1
FILIP1	GABRE	GNG11
LAMB2	LZTS3	CCDC88A
FGF14	NOTUM	SCARA3
PLEK	CPS1	CHST15
ITGAV	SPATC1L	RBPMS2
NLRC4	BTN3A3	PCCB
F13A1	ZIC2	ORAI2
CYYR1	LARGE2	REM1
PDE2A	GBP4	CHST10
FAM124B	CLCA1	SNAI1
BCL2A1	FTCDNL1	ABCA9
OPRL1	AK4	ABHD3
HSPA12B	TSPAN33	FAM162A
NDN	SLC2A13	PLA2G4C
DIO2	CARMIL1	SYNPO2
FUT11	ERP27	KCNMB1
CD109	DPYSL2	SLC2A3
CLIC2	BCL2L14	TLL1
PGR	PRKAR2B	SIGLEC9
PPP1R3C	ASIC1	MRAP2
ICAM1	TH	GADD45B
TAGAP	CFTR	CLSTN3
KMO	LRP3	L1CAM
WDFY4	MT2A	ROR2
DNAJC5B	TMEM63C	OPRL1
SCARF2	GAD1	TCEAL3
RSPO3	ECI2	ANGPTL1
HLA-DQA1	ACE2	PDPN
RNASE2	PLAC8	HDGFL3
TGFB1I1	GPAT3	IGFBP7
TMEM130	RBP1	MXRA7
GIMAP7	GPSM2	ZNF366
IGLON5	SYNE4	PCDHB5
CD300A	RBBP8NL	FCGR1A
HTR2B	COLCA2	RARRES2
MRGPRF	AVL9	DPYSL4
IFI16	CXCL17	DPEP2
MMP9	TNFRSF25	AMPH
PDE1B	ELP5	ENPEP
GLIS3	NRAP	SNX29
PHYHIP	UMODL1	SAMD14
F2R	CHST13	SFRP1
TLR2	MUC6	TYMS
RAB8B	PPP1R14C	BACH2
ZNF677	SSR3	HTR2B
CD300C	SGK2	PTN
DENND5A	PTGS2	MAP7D1
LILRA2	GPR153	ILK
TLR7	APOL4	PTGFR
ECSCR	TMEM176B	C5AR1
CLEC4E	CCL5	BHLHE22
DPT	CDCA2	PDGFRA
FBXO32	SCG5	CDS1
APOE	GLIS3	ENG
CCR5	AHNAK	LRRN4CL
APOC1	TMEM150B	NUDT11
MYL9	POU2AF1	TXLNB
FCGR1B	ANP32E	ADGRL4
CRYAB	CRYZ	LAMA2
SCARF1	ZNF439	LGALS1
MCAM	ANKH	ADAM33
ROR2	FGF18	HSPG2
CNIH3	TEP1	FKBP7
LAMC1	VILL	IGF1
GAB3	EHHADH	WWC3
PTHLH	ALDH4A1	FMO2
ZNF366	BCAS1	NPTXR
GNG11	EVA1A	TMEM86A
C1QTNF3	SETDB2	HEY1
SELPLG	KLK12	HIP1
FLNA	GLOD5	LAMB2
CCR8	GTF3A	CHRDL1
MCHR1	SEMA5A	GIMAP8
COL13A1	IYD	CCL2
ITGAL	CIITA	ADAMTSL4
RAB42	ISL1	KIF5A
FAM126A	FOS	TBXA2R
ANXA1	KLK10	PREX1
LOXL1	BTN3A2	GPSM1
NLGN4X	WIF1	NLGN4X
CCL18	RNF183	HVCN1
BTBD19	PIGR	EXTL1
SLFN5	NXPH4	SMO
GUCA1A	PLAUR	ITIH3
PCDHB7	ACKR3	FBXO17
SOX11	BCL2A1	SERPINB1
POPDC2	ARHGAP32	TGM2
TMEM86A	NDRG1	NRROS
CAV2	PTK7	NUMBL
ALDH1A3	HK2	PAK3
GPR183	RASAL1	GPX3
RNF122	MEIS2	MYH11
EML1	GMPR	EDIL3
ZNF25	YWHAE	F2R
UBE2QL1	KLK1	SLC1A3
APBA2	F2RL1	SLC6A6
PINLYP	TM4SF4	RAMP2
STX11	MCL1	SNX18
NREP	TMOD3	RNPEP
GPSM3	LCP2	PRND
ABLIM3	TAF13	CSPG4
CD300LB	CAPS	SRD5A3
PARVG	HGD	GBGT1
TSPAN4	NT5E	LRRC17
STAT2	CHST4	IMPA2
CHRNA3	ADTRP	ROBO4
GPIHBP1	CXCL13	TMEM92
DPYSL4	SPATA13	TNS2
THBS1	DLX3	TMCC2
ISLR	BHLHA15	CADM3
CLIC4	FGGY	INMT
PNMA1	PTPRD	KCNJ15
FMNL3	PPP2R5C	CD33
MYO1F	FRMD3	LAIR1
FMO2	RASSF6	SLC8A1
PLEKHG2	EIF5A	SMARCD3
PIK3CG	CARD16	NAV1
CYTL1	PBK	ABHD17C
FAM171B	NOD2	ELMO2
RGS16	SRSF6	CLEC11A
CRMP1	SLC6A14	MICU3
CTSB	PTPRR	ARMC9
ESAM	JAG2	FLT1
FLT1	RPL22L1	ELK3
ANGPTL1	PLCB4	LIX1L
DAPK1	PLEK	CAV1
SLC8A1	ARMC2	GPRC5B
MAP6	CCDC113	TMEM108
KCNK13	CXCL14	SERPINH1
NPR2	COL9A3	ECHS1
ST8SIA1	SERPINA10	PTHLH
SLC12A4	FHOD3	TRPV4
BAALC	SYT13	FAM126A
PEAR1	UBE2L6	TSPYL2
ACTN1	SRGN	ADAMTS6
HACD4	NEURL1	ABI3BP
TMEM47	CD53	ST3GAL3
RBMS1	FREM2	REEP2
TMEM26	TTC9	COX5A
KIAA1755	HLA-DRA	ATP8A2
SLC15A3	GPR171	DHH
PLXND1	ASGR1	DOCK10
TWSG1	PLAGL1	PPEF1
IGF1	FBXO2	PLCL1
RHOH	A1CF	F2RL1
KCTD11	KRAS	GNAO1
RASSF5	CITED1	HOMER3
SIGLEC5	SCT	ARHGEF6
ADAMTS6	PTPRC	CHP1
HIVEP3	SLC18A1	SLC12A4
GPX3	ASS1	POU2F2
KIFC3	DQX1	SIRPA
ADARB1	HSPB6	FAM171B
PPFIBP1	AHCYL2	ZBTB47
ZNF385D	MYRIP	KDR
ENPEP	APOLD1	ETFA
KLHDC8B	ATP6V1C2	SIAE
LGALS1	ABCC2	ADCY2
SFRP1	L1TD1	BMP8A
HTRA3	SLC16A3	IGFBP3
HCFC2	CD74	SAMD4A
SELL	MTCL1	HIC1
CPXM1	RAB32	TMEM59L
ANKRD44	FGFBP1	PKNOX2
SLC45A1	PTPRH	ITGAX
CADM3	GPX8	SIGLEC7
HIVEP2	NOS2	CLEC2B
LBH	TOB2	IDS
SYTL3	UGT2B15	CCR1
VASN	GBP1	RELN
ZBTB46	HLA-DMA	AQP1
RASL12	LAG3	RORA
PRKCB	PCP4	GPX7
NLRP1	SCIN	RSPH1
CD28	BIK	SPRED3
IKZF1	IL18	MDFIC
THBS4	LPCAT1	TSC22D3
TNFAIP8L2	SPRR1A	ERN2
NUDT11	RASSF10	ZNF385D
CD36	RASD1	ZNF423
NCF1	DDC	SOX17
TGFB1	WASF3	PMP22
MCEMP1	VANGL2	DKK2
PLA2G5	TXNIP	PCDHB4
GMFG	STC2	PCDHGA4
TRAF3IP3	MMP12	PDZRN4
GADD45B	MLXIPL	CCDC89
RTN1	MUC5B	CEP170
STOM	GAS2	CCDC71L
ZNF135	PDGFRL	SFMBT2
TMCC2	ELN	SLC37A1
PYGO1	NKG7	TRIM7
TIMP1	ISX	OSCAR
GPRASP1	KCNQ1	THBS3
FBLN1	RNASE1	HADH
TLR8	CDC42	CLDN7
HLA-DOA	LDHD	AKR7A3
FKBP7	CTXN1	FAM219A
FAM13C	TGM2	CTSZ
GPR4	RHOD	KERA
HS3ST2	B4GALNT2	FFAR4
C1QA	ANXA9	AGTR1
ADA2	ATF6B	SLC39A13
PSTPIP1	SLC1A7	TRPC4
HTRA4	CDIP1	CCL21
STAC	CYP27A1	PTPN14
EGFLAM	DMKN	ATP2B4
PLCG2	IRX3	SELE
ATP8B4	SLC26A2	SH3BP5
EBF4	CA12	PLAU
SGTB	PCSK1N	TNFSF12
FAM114A1	HLA-DMB	CORO2B
PRDM1	MS4A4A	FHL3
PHACTR1	DHRS11	RASSF4
PTGFR	GALNT12	NMUR1
TTC28	SLC13A2	PAMR1
IL2RA	GSPT2	SEMA5B
ADGRD1	LCP1	KCNJ5
MS4A6A	RAB12	PXDNL
PTX3	CD52	CAP2
WNT2	TTPA	PCDHB7
GNB5	SSUH2	C1QTNF7
BMP6	LRG1	TUSC3
GIT2	DMBT1	MPPED2
KCTD12	FOXQ1	RPS6KA1
DOK2	SCGB2A1	COL13A1
SEMA3G	S100P	SEMA6B
TRPV4	NCF2	TTYH2
SSH1	CLGN	DIP2C
PEAK1	BST2	HIVEP2
PLAU	PTPN13	TFE3
ITGB1	MUC17	FSTL3
PODNL1	NFKBIZ	OSTM1
MYOZ3	KIF12	RCBTB2
MAPRE2	FABP6	TGFB2
ANKRD65	RGS1	FAM229B
CCL7	CYBB	TCF21
SLC16A2	SLCO1B3	TRPV2
TNS2	SNTB1	FCGR2B
TNFSF14	CGREF1	C7
SYNPO	ITM2A	VWF
RIPOR2	ITLN1	ITGA7
CAVIN2	ENPP3	ZFP92
ATP8A2	MED18	ETNK2
CD300LF	CD2	APLNR
NLRP12	IGFL2	RNASE2
IGFBP6	GZMH	CDH13
P3H3	BEX2	LILRB1
KCNMA1	SLC15A1	FH
NCKAP5L	STXBP6	NDRG4
ZBTB4	FCER1G	SRPX2
NEGR1	CLDN3	GNAI2
NGFR	GJB2	LSP1
JPH2	CXCL8	COQ2
FGF2	SLAMF7	F2RL3
RASSF4	SLC26A3	EMP3
TUSC3	MUC12	DPYD
DCSTAMP	HLA-DPA1	CD163
TMEM140	FAM149A	C4BPB
RIMKLB	TREM1	STC1
CCBE1	PPP1R14A	GLIS1
FAM229B	LAPTM5	TSPAN2
ALPL	PLEKHS1	BCHE
GAP43	ALDH1A1	CALHM2
IL6ST	NRXN3	HEY2
PRND	FBXL16	USP11
ZNF385A	MS4A7	ZNF25
GJC1	MPV17L	AGR3
OGN	HTR1D	DOCK2
VWF	PITX2	CCR8
TPRN	TNIK	SHANK3
PCDHB5	LY96	BEST1
SRGAP2	PYCR3	ZNF568
AMPH	BTNL8	LOXL1
LHFPL2	HLA-DQA1	RCAN2
LGI2	PYGL	ZNF471
PRRX2	CMTM6	PPA2
PXDC1	REG1B	CSF1
HAMP	DEGS2	SCN4B
CCR2	CD8A	MPP1
GBP5	SLC35D3	ATXN1
CORIN	CD163	CD84
SLC31A2	ALOX5AP	PLCG1
AKAP13	KCNH2	RGS7BP
IGSF21	CCL8	TRPC6
P2RY8	SLC6A8	MARCO
MAN1C1	STMN3	PDE7B
DIXDC1	NR1H4	PODNL1
ROBO4	CXCL11	DEGS2
LRRK2	CCL18	KCTD7
TYROBP	ZG16B	CSF1R
PHLDB1	SULT1C2	CCBE1
PPM1M	HOXA1	SVIL
HCST	SLCO4A1	ADAMTSL2
EMCN	SBSPON	DMD
IGFBP3	VSIG2	ITPRIP
PLA2G7	ZNF518B	GALE
FHL5	KRT40	FCN1
TSC22D3	CYP4F3	PILRA
C7	SCRN1	TGIF2
MYO1G	SERPINB2	MSR1
TRIM46	GPR160	GIMAP1
NOVA2	CXCL10	EPYC
SAMD9L	SPRR3	GSR
PAK3	CD14	CBX6
SNX18	GJB1	ALDH1L2
ROR1	TGFBRAP1	LILRB4
FPR1	TMPRSS3	ETS1
PDE5A	TRIM72	TRIM46
ADAM8	FLRT3	TSPAN11
LMO2	AIM2	RTN1
SH3PXD2A	ZNF880	PKP2
MPEG1	SPP1	CCDC92
HGF	DAAM1	TSPAN1
RASGRP4	FUT3	MFSD2A
CPQ	AMH	ITGA4
FHL3	LCN2	SLFN11
RNF144B	APOBEC1	PIANP
TANC2	PPP1R14D	CCDC102A
TNFRSF9	GDF10	SGCA
SCG2	DNAJC6	DIXDC1
FGD5	ID1	EBF4
AHNAK2	RETNLB	IGFBP4
IL10	VSTM2L	ASXL1
KATNAL1	CYP3A5	GAB3
ETV1	ST6GALNAC6	CADM1
CFL2	MXD1	BAALC
BNIP3L	CDC42EP5	TSPAN4
VMO1	C1QA	SNX21
CCDC69	RARA	LAT2
ANGPTL4	HSPB3	GNG2
ATP10D	DUSP1	MOCOS
CYLD	NDUFA4L2	SOX5
NOTCH2	MACC1	ACADS
SMIM10	PCDH19	ATP1B1
GNGT2	IFI6	ABCA8
LPAR1	DACH1	TC2N
KLRD1	FREM1	RCSD1
SELE	HLA-DPB1	PALLD
TRIM22	TGFBI	SEMG1
KDR	DIO3	FABP4
SGK1	L1CAM	BEX4
SVIL	CCL13	MMP9
B3GNT9	MSMB	SLC2A12
LRFN5	ABCB1	HDAC7
REM1	CXCL9	BTK
PKNOX2	B4GALNT4	KDF1
TXNDC15	ITGB2	TRIM6
TTYH2	MMP11	ZNF671
DIP2C	INSM1	UNC5C
PIAS3	GBP3	IGDCC4
NAV1	TFF3	BDH1
HSPG2	IDO1	FMNL1
TPBG	DHRS9	SEMA6C
CCL21	SPRR1B	GATA6
PDE7B	SERPINA6	RASGRP2
NRROS	INHBB	DCSTAMP
MYOF	TPSG1	PHACTR1
NGF	S100A8	THEMIS2
RCN3	AQP9	TREM2
TBXA2R	TNMD	ETHE1
ELMO1	TNFRSF11B	RBM47
EDIL3	DPP4	PLA2G15
GPR161	NPTX2	IL3RA
TLN1	RTL8A	LRRC25
HLA-DPB1	SLC16A14	PCDHGB7
TMEM106A	CCL28	SETBP1
PRKCH	FGFR3	ASRGL1
TIMP3	KLHL32	TLN1
ENPP2	PDZK1IP1	MARVELD3
MICU3	SLC2A10	ZBTB7C
GPR65	ALDH3A1	PLVAP
RGS1	SCEL	LRRK2
SLFN12	MME	SALL4
TIAM1	MRC1	SLAMF8
GLIPR2	ADH6	ENOSF1
CCL8	PRSS2	NXPH3
PPEF1	SLC39A2	CRIP2
CNN1	MYL9	KIFC3
CHL1	AZGP1	STYK1
SEC14L1	FAM3B	NLRP3
FSTL3	SOX8	NAP1L2
GPR137B	BAG2	SLC11A1
RERG	TRIM58	PDZD2
AOX1	ANPEP	TMEM26
SASH3	ADGRG7	ACKR1
WNT9A	CMBL	PLTP
HEY1	C1QB	GRIK5
SPOCK2	MAGEA11	PIGR
SASH1	MATN2	TTBK2
ALOX5	MMP1	CIB1
TSEN54	SCNN1B	SIGLEC1
EMILIN2	SLC51B	LIFR
CHI3L2	REG3A	TBCEL
SPSB1	SLC44A4	NFATC4
KERA	PLEKHB1	TMEM54
RGL1	SCNN1A	SELP
LIFR	ALDOB	HCLS1
EID3	SELENBP1	COX4I2
MFAP2	UGT2A3	LGI2
KCNMB1	MEP1A	CC2D2A
CCL23	NOX1	E2F2
CSPG4	SI	FGF5
MCTP1	FGF19	SHROOM4
IL4I1	CFD	TNFSF8
RORA	FZD10	TMEM125
IL7R	CPA3	ELMO1
CLCN2	SLC28A2	ALDH3A2
SLC37A2	CASP1	PBX3
SDS	PRAC1	ALPL
GRIA3	HLA-DQB1	FARP1
SWAP70	HCAR3	PHC1
CD69	AKR1B10	NKAIN4
PDE4B	GZMB	HK3
NUMBL	PKIB	CTSL
RHOQ	TAC1	ANG
CLEC4A	TNFRSF17	PSD
HDAC9	SMOC2	CHRDL2
DCLK2	PRSS33	PLA1A
ADPRH	PI3	TAL1
HIF1A	COMP	ANKDD1A
HSPB7	TACSTD2	LY96
FHL1	CALB1	NDST1
APBB1	HPGD	LY86
RPS6KA2	DUOXA2	ASAP1
SNCA	NXPE1	MAPKBP1
IL18BP	MT1M	NCKAP1L
CDYL2	CHP2	TMOD2
SSBP2	SFRP4	NUDT6
PDZD4	HBA2	ROBO1
ABCA8	DUOX2	CD72
THBS3	CLDN2	GSDMB
GZMK	NMU	CGNL1
ITGA1	CST1	TMEM52B
SH3PXD2B	JCHAIN	IQGAP2
TBRG4	PCSK1	BMPR2
PRKG1	SPINK1	C1QBP
ANXA6	FABP1	BACE2
PLAT	OLFM4	SGTB
CALU		BCL2L14
RCAN2		STAB1
MYADM		CMKLR1
MATK		SYNM
ILK		IL34
SH2B3		TACR1
DUS1L		DYNC2H1
NID1		MLPH
FABP4		SHMT1
APLNR		SCUBE2
PDGFRA		BMF
SPON2		ITGB2
STAB1		FA2H
LST1		ZNF331
ITM2A		IGSF21
CDKN2B		GIMAP4
TMEM204		TCEAL4
EPYC		GPBAR1
IGSF6		RNF183
MMP13		MYO1F
CDC42EP3		NECAB1
PPP1R16B		ZNF362
DRAM1		NFATC2
TMEM52B		TSPAN3
SMARCD3		EYA4
BCHE		CLU
TSPAN9		HDAC9
TACR1		GREB1
ANO1		LRRN2
TAL1		ARHGAP15
SIRPB1		LDLRAD3
SCN9A		C3AR1
LIMD2		PHYHD1
ITK		FPR3
RASGRP2		MAMDC2
C1QC		SPHK1
RILPL2		EPDR1
MEF2A		ALDH1L1
NECAB3		FXYD1
ANTXR2		PTX3
DCHS1		TCEAL2
BHLHE41		GPX8
CD52		ADAMTS14
LRRC17		CLIC4
PTGS1		ADARB1
PCDHGB7		NRXN2
ATXN1		ARHGAP25
ZNF671		RAMP3
FGF5		SYNGAP1
FOXS1		RIPOR1
CARD8		TNFSF13B
CADM1		ACTG2
HPGDS		SULF2
CALB2		ITGB5
TIGIT		GABARAPL1
DIRC1		FGR
TGFBR1		UQCRC1
CORO2B		PRRX2
SUGCT		HDAC5
REEP2		VSIG4
RGMA		FZD8
FAM107A		SHC1
RNF152		FAM228B
MMRN1		F8
MAGEH1		GIMAP6
RAB3IL1		KCNAB2
CILP2		MPDU1
ANGPT2		FGD1
NR4A3		HECW2
VCL		TMTC1
GPR35		HAMP
ANXA5		PLIN4
ARHGAP9		TNFAIP8L3
C1RL		CLEC5A
OLFML2A		CDCA8
ABCD2		RENBP
CSF3R		ASS1
LYL1		FAM110D
LSAMP		ZNF382
NR2F2		SRSF12
ARSB		LGALS4
MFAP4		LRG1
HECTD2		HAS1
RELN		RSPO3
ENO2		LIMA1
ITIH3		LMO2
CYGB		SLCO3A1
ELL2		SEMA4C
AGMAT		CPED1
RASGRP1		STAT5B
FSCN1		PDCD1LG2
PER1		POFUT1
SP140		LPCAT4
GSS		OBSL1
BHLHE22		KIAA1522
STK10		TLR7
C1QB		ANGPTL7
NAP1L2		CHD6
SOX17		TMEM140
WDR77		LYL1
SERPINH1		EGLN3
PSAP		APOD
DUSP1		CCDC68
PDE4D		BARX2
PTN		MECP2
PLPPR2		GPR84
TESPA1		CALB2
CD48		CHI3L1
CARD6		PHACTR3
CCPG1		CACNA1H
PDSS1		FJX1
LPXN		CR1
GREB1		LGALS3
HDAC7		ADCYAP1
SLC25A10		CHAC2
TRAM2		APOC1
F2RL3		TSPYL4
TNFAIP3		HYAL1
POU6F1		NLRP1
CTSO		NANS
PLK2		SGPP2
FOLR2		MEOX1
SPN		CANT1
SYNPO2		SPI1
LYST		HIGD1B
DEGS1		MCRIP1
SLC5A6		MCHR1
ADCY2		GALNT17
ANO9		PPP1R3D
APOL3		EVI2A
GAPT		MAPK8IP1
GPRC5B		DOK3
C1QTNF7		PRPF6
MAP4K4		FMO3
SHISA4		ZSCAN18
PFKFB3		CD37
AHNAK		CES3
UBTD1		POC1A
FAT4		OLFM2
SEC24D		GOT1
IL1RN		BCL6
CCL4		TNFAIP3
CSRP2		MS4A7
ESRRA		AVPR1A
GPR85		MILR1
PEA15		LRP12
S100A8		PDGFD
MACF1		STMN2
FERMT3		MAP4K4
ENTHD1		GNPNAT1
TPM2		NAT1
HDHD3		TMEM45A
RBPMS2		LILRB2
GSN		DLEU7
PDZRN4		PARVG
HOXC9		HAS2
LILRA5		CD36
RRP9		FUT8
KCND1		STARD13
HAS1		ST8SIA4
IDS		PXMP2
MGAT4B		SCN9A
FES		HTRA4
TRPC4		FES
SELP		GPM6B
CAMK4		STEAP4
RETN		CDH19
DTX3		WAS
EPB41L3		APOE
SUCNR1		PTK7
IGFBP7		PLPPR2
SPON1		ADA2
ECM1		LILRA2
WDR91		FOXA1
DNAJB4		FGF2
FGL2		FAM107A
ARHGAP29		INPP1
E2F1		SCG2
GM2A		SNRPN
MFNG		PLAC9
GLT1D1		FOXF1
DCBLD1		ENPP2
SFXN4		WDFY4
PLCL2		LCN2
LIMS1		MCEMP1
IBSP		HECTD2
BIN2		TRIO
TTBK2		GPC1
PREX1		MACF1
PLAUR		LAPTM5
SLC2A5		SLFN12
CHRDL1		FAM81A
ASPA		CENPV
PIK3AP1		ALOX5AP
COX5B		WDR91
SNRK		ADCY5
SLC25A39		GGT7
NEFM		SLA
KCNK2		MED18
AMIGO2		ZNF569
TCN2		BSPRY
EID1		PBXIP1
ADAMTS9		SQOR
HMOX1		CHST5
FAM167B		ATP8B1
SUSD2		PYGM
HIP1		FBXL22
RGS9		ENTHD1
HLA-DMB		MNDA
CDH19		TMEM35A
TRIM6		RBP7
PLEKHG1		CEP112
SHANK3		MERTK
GJA4		SPDEF
SIGLEC6		FCGBP
XIRP1		ATP1A2
MEOX1		SCN7A
PLBD2		VEGFB
BDH1		CHL1
PBX3		CASQ2
FOXP3		ARHGAP28
CD68		SMIM31
CD83		TSPAN15
IL2RB		ZNF503
ADAM19		PRNP
PDLIM4		VAT1
ANGPTL7		FKBP10
HLA-DPA1		RAI2
COX7A1		RGS5
NBEA		CRY2
CCL13		HERC5
CHD3		FHOD3
MAB21L2		NXF3
CDX1		SH3RF3
OSTM1		KCNK1
SOD2		TK1
ADGRG3		TIGD7
ABI3		CASP5
SLC16A7		SEMA3A
GPR34		MRC1
METTL26		IL10RA
CSGALNACT1		GPR146
CRIP2		CDC42EP3
MAMLD1		FBXO32
FKBP14		ASF1B
AHCY		PDZK1IP1
CDH13		ESAM
CSRP1		SKA1
MAMDC2		ITGB1
TFPI		ADGRE2
FAAH		CCNO
ARHGAP22		LDB3
FLNC		CEP76
PCDHB4		GDPD5
DGAT1		NLRC4
CLEC12A		GIMAP7
FCHSD2		ANGPT2
SCARA3		DDAH2
HHEX		DDX27
FGD6		C2CD4A
CD96		RAB25
P2RY10		SLC9A2
SLC2A8		TMEM100
VAT1		FCGR1B
CAP2		HCK
CCDC3		CD83
CCL19		ACTC1
TMEM263		FCGR2A
ACP5		SNCG
GBP1		TLR2
OSM		SH2D4A
RUSC2		MARVELD1
MR1		NOS3
PXDNL		ITIH5
PLPP3		PBK
PCDHGC3		PGF
PLD3		CYP2C18
VSIR		TRIM9
PARD6G		LY6G6D
FZD2		HHIP
SLC39A6		SCUBE3
APOBEC3G		CSRP2
NFKB2		MYOCD
SH2D1A		CSF2RB
C5AR2		RARA
HTR7		RGCC
CTLA4		ZNF439
UNC5C		DLGAP4
ADRB2		CASP7
RARRES2		TMEM106C
CLEC2D		ARHGAP30
RSPO1		PLPP1
DDC		CD86
EDNRA		CDIP1
HLA-DRA		TREM1
CCL5		CDC42EP5
DBN1		AKR1B1
CRTAM		FKBP14
SIRPA		KANK3
ACKR1		AHNAK2
DDX28		ABCG5
UACA		ICAM1
RIPOR1		P2RY8
UBASH3B		MOCS1
AGTR1		RGS16
FOSL2		BICD2
CD320		CFL2
NTN1		RGS19
HIC1		CD4
IL6		ST6GALNAC1
SPIRE2		NAALADL1
CAVIN3		NAB2
NECAB1		TFF1
SLAMF9		MASP1
RGS18		NRIP2
CBX6		CPT2
HLA-DQB2		TMEM150C
RAMP1		DDAH1
FPR2		MMP24
FNBP1		PLEKHA4
ADAM28		CPE
DYNC2H1		CRLF1
ASCL2		ACP5
GBP2		TNNC2
SAMD9		CPNE8
XAF1		MS4A4A
SH3RF3		CDC20
RDX		FUT2
FCAR		CYTH4
TGFB2		ATPAF2
ITGA7		GRP
MYH11		CSGALNACT1
OSR1		AMIGO2
CD79B		SCPEP1
SCN4B		CPNE1
RGS19		SMAD7
RASAL3		AQP9
CLEC11A		NOG
ZNF831		CHCHD10
TCEAL2		ELOVL6
PBXIP1		MMP13
TCP11L1		SHISA2
MAP4K1		ORC1
TKT		CERS4
RECQL		RAB9B
CLSTN3		SYTL1
CYP26B1		BCAM
PKP3		LHX6
NLRC3		SH3RF2
RIC1		GPA33
EFHD1		NLGN4Y
PODXL		CYTL1
KCND3		TSPAN13
TNFAIP8		PDZRN3
AHDC1		TFEC
CLU		SLC27A2
CHST2		CCNA2
ZCCHC24		GALNT3
SLC2A6		RAD51
SLC7A2		PTGS1
LILRB5		MYADM
PNRC1		AKR7A2
ZFP36L1		SIGLEC10
GLB1L2		NR4A3
ALOX15B		EVA1A
GRIK5		NR3C2
TBC1D9		RAB26
ZNF281		PI16
SMG6		CLIC2
TESMIN		TIMP1
LILRA4		PGBD1
SERINC1		INHBB
LAMB1		SHROOM3
SLAMF1		ZFP36L1
CPEB4		LDHD
SEMA3D		ABCD3
KANK4		CD180
ZNF618		BCL2L15
ADCY4		SCRN1
ATP6V0D2		GCNT3
FMOD		GNG4
CITED2		PDE3A
TSPAN18		MEX3A
UGCG		IL21R
TP53INP1		P2RY6
EBP		SPP1
PAMR1		CHAF1B
FAM107B		HAVCR2
EGR3		FOXN3
TYMP		SCRG1
FMO1		PPP1R14A
IHH		CCL28
FMO3		PRG4
KIF5A		ADGRG6
MPST		NR2F1
FAM110D		AOAH
BEX4		WDR35
DPY19L2		ADH6
PAM		KLF4
GPSM1		BIK
MARS2		ST3GAL2
DST		MLEC
GLIPR1		AK7
TPM4		RBP1
SGK2		CENPM
IFIT2		ZNF71
BTN3A3		GPSM3
OAS2		FCRLB
PRKAR2B		ITGAV
SIX4		FAM217B
CPNE8		DES
ARNT2		PDLIM2
SAMHD1		WASF3
LAX1		FDFT1
GPR171		GLIPR1
BPGM		ECI1
CAVIN4		BPNT1
CDK17		STRA6
CD74		GABRD
ITPKB		PLXND1
TMEM100		FBXO27
ROCK1		MYRF
DKK2		ZWINT
RAB23		S100P
KLHDC8A		SOCS3
GPX7		SPINK4
JAML		CSF2RA
LY9		KDELR3
PSD		MYOM1
UST		BCL10
CTSD		SERPINB6
RBP7		BRSK1
ALDH1L2		RRM2
GYPE		APELA
CD209		RCC1
TLE4		PLLP
SLC7A7		DNMT3A
CACNA1H		GLIPR2
CDX2		PIK3CD
CPA3		RTL8C
UBE2C		LMO3
ENTPD6		STMN3
FRMD4B		TCEA3
TSPAN11		RAB23
CTSG		CD14
TRAIP		ZNF511
DDX58		WFDC1
NOG		TCN1
PDE10A		AHCYL2
TXLNB		TGFBR2
RAB3B		ANXA10
ELN		ELOVL5
MT2A		IL18BP
EMP1		NOS2
MPPED2		FOXO1
PDZRN3		TLR1
LRRN2		TNFRSF4
MYBL2		NCF2
RASGRF2		PBX1
CCR7		PPP1R1B
MYOM1		PLP1
PTPN21		NDC80
PLSCR4		ITGA9
GNS		STXBP6
RSAD2		CLEC7A
MACROD1		HPGDS
RAB39B		DAB2
PLAC9		LRRC66
TRANK1		ATP9A
CXCL13		ZNF880
EPG5		CYBB
COMTD1		GEMIN4
COL7A1		PKIG
ARHGAP23		AKR1B10
CHI3L1		CREB3L1
NDUFAF8		ZKSCAN7
SCPEP1		GXYLT2
PPP1R16A		ERMN
ZNF467		F10
ADAM33		DTNA
EPHA4		EIF5A
SCUBE2		NBEA
APOL4		ANKRD44
CHRDL2		VILL
OLFML3		CCDC69
LRRN4CL		GNG8
PLA2G2D		DEPDC1
MEFV		TGFB1
VAMP5		FAXDC2
GBP4		EXPH5
ADAMTS14		FYB1
SGCB		CCNB2
CDR2L		LEF1
LXN		MAP9
GULP1		ZG16B
PLA2G4C		ZNF488
RAB27A		DUSP4
CD27		CYP2J2
CYP2J2		PLAGL2
TNFAIP2		KRT23
NFATC4		UBE2T
ASF1B		NFASC
SLAMF7		NOD2
ARHGAP28		CERK
ACTC1		LCP2
CYTH3		NCF1
ZBED2		CDCA2
PJA2		RAVER2
DCBLD2		COL7A1
INPP5J		APOLD1
PI16		CTH
TMOD2		PCDH18
AKR1B1		CCR2
BNIP2		RETN
CASP6		TXNL4A
TTLL7		PAPSS2
SMIM22		P3H3
PYGM		FAM167B
TCF21		SUSD2
GATA3		PLA2G3
ACAP1		SPC24
EPS8L3		RAP1GAP
SCRG1		APOBEC1
KANK3		G0S2
KDF1		PCLAF
VAV1		WDR86
SLC29A2		SERINC3
PHYHD1		TMEM170B
TMEM54		STX2
HOMER3		FGF18
CD276		HAPLN3
PNMA2		MMRN1
CXCL9		TMEM141
PDE4DIP		SCAMP5
PLVAP		FOXC2
SLC43A3		CRYM
PLP1		PLAC8
POC1A		PRSS23
KCNAB1		PRIMA1
UBASH3A		SAMD5
JAK2		CCL7
NPL		MGST1
FGFR4		PTGER2
SPC24		GDA
ID1		ITGA1
PLA1A		TST
OGFRL1		MBOAT1
MS4A2		SLC35A1
ARRDC3		TJP3
SGMS2		PLCG2
MIB1		GATA3
PDLIM5		CCNB1
ZNF304		SFXN3
PTPN22		KHDRBS3
SCN7A		ADAMTS9
EPB41L4B		DNM2
CTSF		CCR5
INMT		CLDN5
TRAT1		MUC4
ROBO1		NCOA3
PCED1B		KCNAB1
ETV4		LIMD2
GZMH		PGM5
DTX1		HSPA12A
TPM1		FLNC
TRABD2A		CDKN2B
OVOL1		ZNF415
BLVRA		FZD7
EOGT		LONRF2
RNASE6		LPAR1
PRG4		SLC44A4
NLGN4Y		KCNMA1
PCDHB10		CAB39L
DHRS11		SPACA6
ETV5		PTTG1
NR1I2		AIF1
CD22		SLC35A3
IGFBP4		GCAT
FOXD2		TMEM255B
PHLDA3		SLC2A6
HOXB2		ASB2
PTGS2		CRABP2
PDGFD		TMC5
CD3E		CDX1
PAPLN		LGI4
EID2B		TMEM61
CSF2RA		GALNT7
LYZ		EPHA10
RPLP2		TRIM15
PLIN4		C1QTNF2
IL3RA		DNTTIP1
ARNT		CCL19
DUSP10		PTPRS
B3GALNT1		DUOXA2
TXNIP		ZBTB10
RAMP3		CYP27A1
ISG20		GMFG
NUTF2		FOXA3
AASS		MUC1
TMEM52		NCS1
ITGB7		SNCA
LTB		GHR
BACE1		BIRC5
TNF		MMP15
CYC1		STIL
S100B		TYROBP
PRDX5		PCDHB10
ZNF331		CHST4
OPTN		DHCR24
GJB2		GSTZ1
P2RY14		FYN
P2RY13		BCL2L1
PRIMA1		PTP4A3
TIMM44		ZNF134
QTRT1		GSTM4
AURKA		LAMB1
CDT1		ATOH1
C1QTNF2		KRTCAP3
NFIC		GALNT12
PLPP1		NRSN2
RGS7BP		GPR183
PPP1R12B		ZNF347
MCL1		SRGAP2
TP53RK		FGFBP1
ST3GAL1		MICAL2
AP1S1		TBKBP1
CD2		GREM2
IFIT3		EDNRB
DCXR		RHOV
VNN2		IL1R2
SLC47A1		VAMP5
KAT2B		RBP5
TNFRSF4		CD53
SFXN3		IDH2
MEGF6		CST2
MAOB		PTPRH
RCAN1		FABP2
LMO4		ST6GAL2
CC2D1A		MOSPD1
KCNK3		PRDM1
SNCG		HSPA4L
ARHGDIB		ZFP82
SERPINB9		GULP1
RUNX3		DBN1
CCNE1		ARL11
FITM2		CDKN3
PRMT7		NPDC1
MRPS12		PRKCB
PRR15		CLCN7
STMN2		XYLT1
SNAI1		MAD2L1
RASA3		SAMHD1
LRP12		NRXN3
GINS2		CD55
MMP15		FCER1G
SCEL		CBLC
STAP1		ZNF518B
CMA1		MS4A6A
RECQL4		GJB5
KRTCAP3		SIDT1
LTBP3		CMBL
PTGER2		SLC15A3
TSPAN2		HS6ST1
SLC39A4		NKD1
SDC3		HOXD10
CPM		RRAGD
FDCSP		CAVIN3
PRAF2		SAMSN1
PPDPF		RNF125
LONRF2		ARHGEF39
QPRT		GFI1
CTSW		CH25H
OSBPL8		CLRN3
NR2F6		SDR16C5
ACTL10		S100A14
PPP1R1B		SELPLG
SLC39A5		TGFBR1
FBXL22		SELL
RTN2		HLA-DQA1
AQP1		ALDH6A1
ADH1B		COL21A1
EPHB2		VAV1
DPYSL2		FXYD3
TPRG1		LPXN
GPR143		VMO1
RAB12		EREG
TMEM97		TSPAN8
PLK1		STUM
LIPA		CAV2
FBXO17		HLA-DOA
SHROOM1		LST1
LRFN4		NDC1
CRABP2		FDXR
LDB3		PLEKHH2
SACS		NOSTRIN
APOL1		CLCA1
ICOS		SLC28A3
ACSS2		ARHGAP32
KCTD15		ZIC5
BHLHE40		SDS
CTU2		DST
G0S2		TMEM132A
ENGASE		CD300A
CBLC		SULT1C2
APOD		AMN
BIRC3		RHBDL2
IFI30		LCP1
KLF12		DNM1
DUSP4		ARID3A
CP		PFKP
PPP1R14D		ITGAL
IGDCC4		QPRT
PLEKHH2		ADIPOQ
MMP11		TRAF3IP3
CLEC10A		CARTPT
IFIT1		ME1
MYOCD		RPS6KA2
SOWAHA		ADORA2B
WASF1		PRR15L
TMEM30A		PLS1
CDC25A		KANK4
SELENBP1		CAPN9
PRR15L		TRIM40
ADCK5		SEMA4B
PCSK5		LIPH
CD3G		SLC47A1
CASQ2		ST3GAL1
KCNQ1		NKD2
STARD10		MYO1G
NKG7		PRC1
ASAP3		FPR1
FH		GP2
HSD11B2		SLC4A4
TST		NRARP
SYNM		ABAT
TLDC2		PER1
SMIM4		GRK3
DNPH1		CDC45
MFSD3		TMEM171
ACOT11		TPD52
SCAND1		HAND1
HOXC6		VNN1
OLFM1		CD40
SAC3D1		NIPAL1
PDZD2		STC2
PRR7		AURKB
DMXL2		ABCA12
CD40		BTNL8
ARRDC4		COL9A2
ROMO1		RNF217
GNAI1		CCDC106
ALDH4A1		CCL18
STAT1		FOXO3
GPX2		SPATA18
SH3BGRL		LGR4
BEST1		PCMTD2
SAPCD2		SLC37A2
MMP12		CENPU
ENDOG		EHHADH
CLDN3		SELENOM
RAMP2		FOLR2
ADIPOQ		ALDH3A1
LIMCH1		PTPRC
BOP1		FABP3
FBXL6		PPP1R1A
SNX10		RGS2
CEBPA		TACC3
CXCL10		COLCA2
GRP		RAB29
METAP1D		SRGN
MX2		PLA2G7
ZNF703		EVA1B
AIFM3		XDH
SERPINB2		ID4
TUBB2A		PHF2
SMCHD1		ZNF165
APOL2		FBXL2
DUSP5		PTGDS
PRNP		ASB5
MRPL23		CA12
TRIP13		CDKN1C
DENND1A		ANO7
LEF1		RAPGEF1
DHCR7		HSD17B2
CHIT1		GSTO2
PLEKHG6		KLK1
CPNE7		ZC2HC1A
TMEM238		FUT3
L1CAM		PIAS2
HLA-DMA		MPEG1
IFI44L		HSPH1
SHISA3		PLIN1
MAP4		EPS8L3
FCGR3B		VIP
IFI44		NINL
ARSJ		ZNF304
[truncated: 389 more rows]
