# Supplementary material for: Machine learning-based glycolysis-associated molecular classification reveals differences in prognosis, TME, and immunotherapy for colorectal cancer patients
Source: Front Immunol. 2023 May 5;14:1181985. doi: 10.3389/fimmu.2023.1181985 (PMC10203873; doi:10.3389/fimmu.2023.1181985)
Supplement: Supplementary file 11 [file Table_6.xlsx]

## Sheet: Table S6
Table S6：Classification of each patient
Id	CMS	Glycolysis associated cluster	Gene_cluster
TCGA-3L-AA1B	CMS4	GAC1	Gene_A
TCGA-4N-A93T	NA	GAC1	Gene_B
TCGA-4T-AA8H	CMS3	GAC1	Gene_B
TCGA-5M-AAT4	NA	GAC1	Gene_A
TCGA-5M-AAT6	CMS4	GAC2	Gene_C
TCGA-5M-AATE	CMS2	GAC1	Gene_A
TCGA-A6-2671	CMS4	GAC1	Gene_A
TCGA-A6-2672	CMS1	GAC3	Gene_C
TCGA-A6-2674	CMS4	GAC2	Gene_C
TCGA-A6-2675	CMS4	GAC2	Gene_C
TCGA-A6-2676	CMS1	GAC3	Gene_C
TCGA-A6-2677	CMS2	GAC1	Gene_A
TCGA-A6-2678	CMS3	GAC3	Gene_C
TCGA-A6-2679	CMS2	GAC1	Gene_A
TCGA-A6-2680	CMS2	GAC1	Gene_A
TCGA-A6-2681	CMS4	GAC1	Gene_C
TCGA-A6-2682	CMS4	GAC2	Gene_C
TCGA-A6-2683	CMS2	GAC1	Gene_A
TCGA-A6-2684	CMS4	GAC2	Gene_C
TCGA-A6-2685	CMS4	GAC2	Gene_C
TCGA-A6-2686	CMS1	GAC3	Gene_C
TCGA-A6-3807	CMS4	GAC1	Gene_A
TCGA-A6-3808	CMS4	GAC3	Gene_C
TCGA-A6-3809	CMS1	GAC3	Gene_C
TCGA-A6-3810	CMS4	GAC2	Gene_C
TCGA-A6-4105	CMS4	GAC2	Gene_C
TCGA-A6-4107	CMS3	GAC3	Gene_A
TCGA-A6-5656	CMS2	GAC1	Gene_A
TCGA-A6-5657	CMS4	GAC2	Gene_C
TCGA-A6-5659	NA	GAC1	Gene_A
TCGA-A6-5660	CMS2	GAC1	Gene_A
TCGA-A6-5661	CMS1	GAC3	Gene_B
TCGA-A6-5662	CMS4	GAC1	Gene_A
TCGA-A6-5664	CMS4	GAC2	Gene_C
TCGA-A6-5665	CMS1	GAC3	Gene_B
TCGA-A6-5666	CMS2	GAC1	Gene_A
TCGA-A6-5667	CMS4	GAC1	Gene_A
TCGA-A6-6137	CMS2	GAC3	Gene_A
TCGA-A6-6138	CMS4	GAC1	Gene_C
TCGA-A6-6140	CMS2	GAC1	Gene_A
TCGA-A6-6141	CMS3	GAC3	Gene_B
TCGA-A6-6142	CMS4	GAC2	Gene_A
TCGA-A6-6648	CMS2	GAC1	Gene_A
TCGA-A6-6649	CMS4	GAC3	Gene_B
TCGA-A6-6650	NA	GAC1	Gene_A
TCGA-A6-6651	CMS4	GAC2	Gene_C
TCGA-A6-6652	CMS2	GAC1	Gene_A
TCGA-A6-6653	CMS1	GAC3	Gene_B
TCGA-A6-6654	CMS4	GAC2	Gene_C
TCGA-A6-6780	CMS1	GAC3	Gene_C
TCGA-A6-6781	CMS4	GAC2	Gene_C
TCGA-A6-6782	CMS4	GAC2	Gene_A
TCGA-A6-A565	CMS4	GAC2	Gene_C
TCGA-A6-A566	CMS4	GAC2	Gene_C
TCGA-A6-A567	CMS2	GAC1	Gene_A
TCGA-A6-A56B	CMS4	GAC1	Gene_A
TCGA-A6-A5ZU	CMS4	GAC2	Gene_A
TCGA-AA-3488	CMS2	GAC1	Gene_A
TCGA-AA-3489	CMS4	GAC2	Gene_C
TCGA-AA-3492	CMS1	GAC3	Gene_B
TCGA-AA-3494	CMS2	GAC1	Gene_A
TCGA-AA-3495	CMS2	GAC1	Gene_A
TCGA-AA-3496	CMS4	GAC2	Gene_A
TCGA-AA-3502	CMS3	GAC3	Gene_B
TCGA-AA-3506	CMS2	GAC1	Gene_A
TCGA-AA-3509	CMS2	GAC1	Gene_A
TCGA-AA-3510	CMS3	GAC3	Gene_C
TCGA-AA-3511	CMS4	GAC1	Gene_A
TCGA-AA-3514	CMS4	GAC1	Gene_A
TCGA-AA-3516	CMS1	GAC3	Gene_B
TCGA-AA-3517	CMS2	GAC1	Gene_A
TCGA-AA-3518	CMS1	GAC3	Gene_C
TCGA-AA-3519	CMS2	GAC1	Gene_A
TCGA-AA-3520	CMS4	GAC1	Gene_C
TCGA-AA-3521	CMS2	GAC1	Gene_A
TCGA-AA-3522	CMS3	GAC3	Gene_B
TCGA-AA-3524	CMS2	GAC1	Gene_A
TCGA-AA-3525	CMS1	GAC3	Gene_B
TCGA-AA-3526	CMS2	GAC3	Gene_A
TCGA-AA-3530	CMS2	GAC1	Gene_A
TCGA-AA-3531	CMS2	GAC1	Gene_A
TCGA-AA-3532	CMS4	GAC1	Gene_C
TCGA-AA-3534	CMS2	GAC1	Gene_A
TCGA-AA-3538	CMS2	GAC1	Gene_A
TCGA-AA-3542	CMS2	GAC1	Gene_A
TCGA-AA-3543	CMS1	GAC3	Gene_C
TCGA-AA-3544	CMS2	GAC1	Gene_C
TCGA-AA-3548	CMS3	GAC3	Gene_A
TCGA-AA-3549	CMS2	GAC1	Gene_A
TCGA-AA-3552	CMS2	GAC3	Gene_A
TCGA-AA-3553	CMS2	GAC1	Gene_A
TCGA-AA-3554	CMS1	GAC3	Gene_C
TCGA-AA-3555	CMS3	GAC3	Gene_C
TCGA-AA-3556	CMS3	GAC3	Gene_B
TCGA-AA-3560	CMS3	GAC3	Gene_B
TCGA-AA-3561	CMS2	GAC1	Gene_A
TCGA-AA-3562	CMS2	GAC1	Gene_A
TCGA-AA-3655	CMS3	GAC3	Gene_B
TCGA-AA-3660	CMS2	GAC1	Gene_A
TCGA-AA-3662	CMS2	GAC1	Gene_A
TCGA-AA-3663	CMS3	GAC3	Gene_B
TCGA-AA-3664	CMS1	GAC3	Gene_B
TCGA-AA-3666	NA	GAC1	Gene_B
TCGA-AA-3667	CMS2	GAC1	Gene_A
TCGA-AA-3673	CMS2	GAC1	Gene_A
TCGA-AA-3675	CMS3	GAC1	Gene_A
TCGA-AA-3678	CMS2	GAC1	Gene_A
TCGA-AA-3679	CMS2	GAC1	Gene_A
TCGA-AA-3680	CMS3	GAC3	Gene_B
TCGA-AA-3681	CMS1	GAC3	Gene_B
TCGA-AA-3685	CMS2	GAC1	Gene_A
TCGA-AA-3688	CMS2	GAC1	Gene_A
TCGA-AA-3692	CMS3	GAC1	Gene_A
TCGA-AA-3696	CMS2	GAC1	Gene_A
TCGA-AA-3697	CMS2	GAC1	Gene_A
TCGA-AA-3710	CMS1	GAC3	Gene_C
TCGA-AA-3713	CMS1	GAC3	Gene_B
TCGA-AA-3715	CMS1	GAC2	Gene_C
TCGA-AA-3811	CMS1	GAC3	Gene_C
TCGA-AA-3812	CMS4	GAC2	Gene_A
TCGA-AA-3815	CMS1	GAC3	Gene_C
TCGA-AA-3818	CMS3	GAC3	Gene_B
TCGA-AA-3819	CMS2	GAC1	Gene_A
TCGA-AA-3821	CMS1	GAC3	Gene_C
TCGA-AA-3831	CMS2	GAC1	Gene_A
TCGA-AA-3833	CMS1	GAC3	Gene_C
TCGA-AA-3837	CMS3	GAC1	Gene_A
TCGA-AA-3841	CMS2	GAC1	Gene_A
TCGA-AA-3842	CMS1	GAC1	Gene_C
TCGA-AA-3844	CMS2	GAC1	Gene_B
TCGA-AA-3846	CMS2	GAC1	Gene_A
TCGA-AA-3848	CMS2	GAC1	Gene_A
TCGA-AA-3851	CMS3	GAC3	Gene_B
TCGA-AA-3854	CMS3	GAC3	Gene_B
TCGA-AA-3855	CMS2	GAC3	Gene_B
TCGA-AA-3856	CMS2	GAC1	Gene_A
TCGA-AA-3858	CMS2	GAC1	Gene_A
TCGA-AA-3860	CMS4	GAC2	Gene_C
TCGA-AA-3861	CMS3	GAC3	Gene_B
TCGA-AA-3862	NA	GAC1	Gene_B
TCGA-AA-3864	CMS3	GAC3	Gene_B
TCGA-AA-3866	CMS4	GAC1	Gene_C
TCGA-AA-3867	CMS4	GAC1	Gene_A
TCGA-AA-3869	CMS2	GAC3	Gene_C
TCGA-AA-3870	CMS1	GAC2	Gene_C
TCGA-AA-3875	CMS2	GAC1	Gene_A
TCGA-AA-3877	CMS1	GAC3	Gene_C
TCGA-AA-3930	CMS1	GAC3	Gene_C
TCGA-AA-3939	CMS3	GAC3	Gene_B
TCGA-AA-3941	CMS1	GAC3	Gene_B
TCGA-AA-3947	CMS1	GAC3	Gene_C
TCGA-AA-3949	CMS1	GAC3	Gene_C
TCGA-AA-3950	CMS1	GAC2	Gene_C
TCGA-AA-3952	CMS4	GAC3	Gene_C
TCGA-AA-3955	CMS2	GAC1	Gene_A
TCGA-AA-3956	CMS2	GAC1	Gene_A
TCGA-AA-3966	CMS1	GAC2	Gene_C
TCGA-AA-3968	CMS4	GAC1	Gene_A
TCGA-AA-3970	CMS2	GAC1	Gene_A
TCGA-AA-3971	CMS2	GAC1	Gene_A
TCGA-AA-3972	CMS2	GAC1	Gene_A
TCGA-AA-3973	CMS4	GAC1	Gene_A
TCGA-AA-3975	CMS2	GAC1	Gene_A
TCGA-AA-3976	CMS2	GAC1	Gene_A
TCGA-AA-3977	CMS3	GAC3	Gene_C
TCGA-AA-3979	CMS1	GAC1	Gene_A
TCGA-AA-3980	NA	GAC1	Gene_B
TCGA-AA-3982	NA	GAC1	Gene_C
TCGA-AA-3986	CMS2	GAC3	Gene_A
TCGA-AA-3989	CMS2	GAC1	Gene_A
TCGA-AA-3994	CMS3	GAC3	Gene_B
TCGA-AA-A004	CMS1	GAC1	Gene_B
TCGA-AA-A00A	CMS1	GAC3	Gene_B
TCGA-AA-A00D	CMS1	GAC1	Gene_C
TCGA-AA-A00E	CMS1	GAC3	Gene_C
TCGA-AA-A00F	CMS4	GAC2	Gene_A
TCGA-AA-A00J	CMS1	GAC3	Gene_C
TCGA-AA-A00K	CMS3	GAC3	Gene_A
TCGA-AA-A00L	CMS2	GAC1	Gene_A
TCGA-AA-A00N	CMS4	GAC3	Gene_C
TCGA-AA-A00O	CMS4	GAC1	Gene_A
TCGA-AA-A00Q	CMS2	GAC1	Gene_A
TCGA-AA-A00R	CMS1	GAC3	Gene_C
TCGA-AA-A00U	NA	GAC1	Gene_B
TCGA-AA-A00W	CMS2	GAC1	Gene_A
TCGA-AA-A00Z	CMS2	GAC1	Gene_A
TCGA-AA-A010	CMS1	GAC1	Gene_B
TCGA-AA-A017	CMS2	GAC1	Gene_A
TCGA-AA-A01C	CMS2	GAC1	Gene_A
TCGA-AA-A01D	CMS4	GAC3	Gene_C
TCGA-AA-A01F	CMS2	GAC1	Gene_B
TCGA-AA-A01G	CMS2	GAC1	Gene_A
TCGA-AA-A01I	CMS2	GAC1	Gene_A
TCGA-AA-A01K	CMS4	GAC2	Gene_C
TCGA-AA-A01P	CMS1	GAC2	Gene_C
TCGA-AA-A01Q	CMS3	GAC1	Gene_B
TCGA-AA-A01R	CMS1	GAC1	Gene_C
TCGA-AA-A01S	CMS2	GAC1	Gene_A
TCGA-AA-A01T	CMS2	GAC1	Gene_A
TCGA-AA-A01V	CMS3	GAC3	Gene_B
TCGA-AA-A01X	CMS2	GAC1	Gene_A
TCGA-AA-A01Z	NA	GAC1	Gene_A
TCGA-AA-A024	CMS3	GAC3	Gene_B
TCGA-AA-A029	CMS3	GAC3	Gene_B
TCGA-AA-A02E	NA	GAC1	Gene_A
TCGA-AA-A02F	CMS2	GAC1	Gene_A
TCGA-AA-A02H	CMS2	GAC1	Gene_A
TCGA-AA-A02J	CMS2	GAC1	Gene_A
TCGA-AA-A02K	NA	GAC1	Gene_A
TCGA-AA-A02R	CMS1	GAC2	Gene_C
TCGA-AA-A02W	CMS2	GAC1	Gene_A
TCGA-AA-A02Y	CMS3	GAC1	Gene_B
TCGA-AA-A03F	CMS3	GAC3	Gene_B
TCGA-AA-A03J	CMS2	GAC1	Gene_A
TCGA-AD-5900	CMS1	GAC3	Gene_C
TCGA-AD-6548	CMS4	GAC1	Gene_C
TCGA-AD-6888	CMS2	GAC1	Gene_A
TCGA-AD-6889	CMS1	GAC3	Gene_B
TCGA-AD-6890	CMS2	GAC1	Gene_A
TCGA-AD-6895	CMS1	GAC3	Gene_C
TCGA-AD-6899	CMS4	GAC2	Gene_C
TCGA-AD-6901	CMS4	GAC2	Gene_C
TCGA-AD-6963	CMS2	GAC1	Gene_A
TCGA-AD-6964	CMS4	GAC2	Gene_C
TCGA-AD-6965	CMS2	GAC1	Gene_A
TCGA-AD-A5EK	NA	GAC1	Gene_A
TCGA-AF-2687	CMS4	GAC2	Gene_C
TCGA-AF-2690	CMS4	GAC2	Gene_C
TCGA-AF-2691	CMS2	GAC1	Gene_B
TCGA-AF-2692	CMS2	GAC1	Gene_A
TCGA-AF-2693	CMS3	GAC3	Gene_B
TCGA-AF-3400	CMS4	GAC2	Gene_C
TCGA-AF-3911	CMS2	GAC1	Gene_A
TCGA-AF-3913	CMS4	GAC1	Gene_A
TCGA-AF-4110	CMS4	GAC2	Gene_C
TCGA-AF-5654	CMS2	GAC1	Gene_A
TCGA-AF-6136	CMS3	GAC3	Gene_B
TCGA-AF-6655	CMS4	GAC2	Gene_A
TCGA-AF-6672	CMS3	GAC3	Gene_B
TCGA-AF-A56K	CMS4	GAC2	Gene_A
TCGA-AF-A56L	CMS2	GAC1	Gene_A
TCGA-AF-A56N	CMS2	GAC1	Gene_A
TCGA-AG-3574	CMS2	GAC1	Gene_A
TCGA-AG-3575	CMS1	GAC2	Gene_C
TCGA-AG-3578	CMS3	GAC3	Gene_B
TCGA-AG-3580	CMS2	GAC1	Gene_A
TCGA-AG-3581	CMS2	GAC1	Gene_A
TCGA-AG-3582	CMS2	GAC1	Gene_A
TCGA-AG-3583	CMS2	GAC3	Gene_A
TCGA-AG-3584	NA	GAC1	Gene_A
TCGA-AG-3586	CMS2	GAC1	Gene_A
TCGA-AG-3587	CMS2	GAC1	Gene_A
TCGA-AG-3591	CMS3	GAC3	Gene_B
TCGA-AG-3592	NA	GAC1	Gene_A
TCGA-AG-3593	CMS2	GAC1	Gene_A
TCGA-AG-3594	CMS3	GAC3	Gene_B
TCGA-AG-3598	CMS2	GAC1	Gene_A
TCGA-AG-3599	CMS1	GAC3	Gene_B
TCGA-AG-3600	CMS1	GAC3	Gene_B
TCGA-AG-3605	NA	GAC1	Gene_A
TCGA-AG-3608	CMS2	GAC1	Gene_A
TCGA-AG-3609	CMS4	GAC2	Gene_A
TCGA-AG-3611	CMS3	GAC3	Gene_B
TCGA-AG-3612	CMS2	GAC1	Gene_A
TCGA-AG-3725	CMS3	GAC3	Gene_B
TCGA-AG-3726	CMS2	GAC1	Gene_A
TCGA-AG-3727	CMS2	GAC1	Gene_A
TCGA-AG-3728	CMS4	GAC1	Gene_A
TCGA-AG-3731	CMS4	GAC2	Gene_C
TCGA-AG-3732	CMS3	GAC3	Gene_B
TCGA-AG-3742	CMS2	GAC1	Gene_A
TCGA-AG-3878	CMS4	GAC2	Gene_C
TCGA-AG-3881	CMS4	GAC2	Gene_C
TCGA-AG-3882	CMS2	GAC1	Gene_A
TCGA-AG-3883	CMS4	GAC2	Gene_A
TCGA-AG-3885	NA	GAC1	Gene_B
TCGA-AG-3887	CMS3	GAC1	Gene_A
TCGA-AG-3890	CMS2	GAC1	Gene_A
TCGA-AG-3892	CMS1	GAC3	Gene_B
TCGA-AG-3893	CMS4	GAC1	Gene_A
TCGA-AG-3894	CMS2	GAC1	Gene_A
TCGA-AG-3896	CMS2	GAC1	Gene_A
TCGA-AG-3898	CMS4	GAC1	Gene_A
TCGA-AG-3901	CMS4	GAC2	Gene_C
TCGA-AG-3902	CMS1	GAC1	Gene_C
TCGA-AG-3909	CMS2	GAC1	Gene_A
TCGA-AG-3999	CMS2	GAC1	Gene_A
TCGA-AG-4001	CMS4	GAC2	Gene_A
TCGA-AG-4005	CMS4	GAC1	Gene_A
TCGA-AG-4007	CMS2	GAC1	Gene_A
TCGA-AG-4008	CMS4	GAC2	Gene_A
TCGA-AG-4021	CMS4	GAC2	Gene_C
TCGA-AG-4022	CMS4	GAC2	Gene_A
TCGA-AG-A002	CMS1	GAC3	Gene_B
TCGA-AG-A008	CMS3	GAC3	Gene_B
TCGA-AG-A00C	CMS2	GAC1	Gene_A
TCGA-AG-A00H	CMS4	GAC1	Gene_A
TCGA-AG-A00Y	CMS2	GAC1	Gene_A
TCGA-AG-A011	CMS2	GAC1	Gene_A
TCGA-AG-A014	CMS2	GAC1	Gene_A
TCGA-AG-A015	CMS3	GAC3	Gene_B
TCGA-AG-A016	CMS2	GAC1	Gene_A
TCGA-AG-A01J	CMS2	GAC1	Gene_A
TCGA-AG-A01N	CMS2	GAC1	Gene_A
TCGA-AG-A020	CMS3	GAC3	Gene_B
TCGA-AG-A023	CMS4	GAC1	Gene_A
TCGA-AG-A025	CMS2	GAC1	Gene_A
TCGA-AG-A026	CMS2	GAC1	Gene_A
TCGA-AG-A02G	CMS2	GAC1	Gene_A
TCGA-AG-A02N	CMS3	GAC3	Gene_B
TCGA-AG-A02X	CMS3	GAC1	Gene_B
TCGA-AG-A032	CMS2	GAC1	Gene_A
TCGA-AG-A036	CMS2	GAC1	Gene_A
TCGA-AH-6544	CMS3	GAC1	Gene_B
TCGA-AH-6547	CMS4	GAC2	Gene_C
TCGA-AH-6549	CMS4	GAC2	Gene_A
TCGA-AH-6643	CMS4	GAC2	Gene_A
TCGA-AH-6644	CMS4	GAC2	Gene_C
TCGA-AH-6897	NA	GAC1	Gene_A
TCGA-AH-6903	CMS3	GAC1	Gene_B
TCGA-AU-3779	CMS4	GAC2	Gene_A
TCGA-AU-6004	CMS1	GAC3	Gene_C
TCGA-AY-4070	CMS4	GAC2	Gene_A
TCGA-AY-5543	CMS2	GAC1	Gene_A
TCGA-AY-6197	CMS1	GAC3	Gene_B
TCGA-AY-6386	CMS3	GAC3	Gene_B
TCGA-AY-A54L	NA	GAC3	Gene_B
TCGA-AY-A69D	CMS3	GAC1	Gene_A
TCGA-AY-A71X	CMS3	GAC3	Gene_B
TCGA-AY-A8YK	CMS2	GAC1	Gene_A
TCGA-AZ-4308	CMS4	GAC1	Gene_A
TCGA-AZ-4313	CMS3	GAC3	Gene_B
TCGA-AZ-4315	CMS1	GAC3	Gene_B
TCGA-AZ-4323	CMS4	GAC2	Gene_C
TCGA-AZ-4614	CMS1	GAC1	Gene_B
TCGA-AZ-4615	CMS1	GAC3	Gene_C
TCGA-AZ-4616	CMS1	GAC3	Gene_B
TCGA-AZ-4684	CMS4	GAC1	Gene_A
TCGA-AZ-5403	CMS4	GAC1	Gene_A
TCGA-AZ-5407	CMS3	GAC3	Gene_B
TCGA-AZ-6598	CMS1	GAC3	Gene_C
TCGA-AZ-6599	CMS3	GAC3	Gene_B
TCGA-AZ-6600	CMS4	GAC2	Gene_C
TCGA-AZ-6601	CMS1	GAC3	Gene_C
TCGA-AZ-6603	CMS4	GAC1	Gene_A
TCGA-AZ-6605	CMS4	GAC2	Gene_C
TCGA-AZ-6606	CMS1	GAC3	Gene_B
TCGA-AZ-6607	CMS4	GAC2	Gene_C
TCGA-AZ-6608	CMS2	GAC1	Gene_A
TCGA-BM-6198	CMS1	GAC3	Gene_C
TCGA-CA-5254	CMS1	GAC3	Gene_B
TCGA-CA-5255	CMS1	GAC3	Gene_B
TCGA-CA-5256	CMS2	GAC1	Gene_A
TCGA-CA-5796	CMS3	GAC3	Gene_B
TCGA-CA-5797	CMS2	GAC1	Gene_A
TCGA-CA-6715	CMS2	GAC1	Gene_A
TCGA-CA-6716	CMS2	GAC1	Gene_A
TCGA-CA-6717	CMS4	GAC2	Gene_C
TCGA-CA-6718	CMS1	GAC2	Gene_C
TCGA-CA-6719	CMS4	GAC2	Gene_A
TCGA-CI-6620	NA	GAC1	Gene_A
TCGA-CI-6621	CMS4	GAC2	Gene_A
TCGA-CI-6622	CMS2	GAC1	Gene_A
TCGA-CK-4950	CMS3	GAC3	Gene_B
TCGA-CK-4951	CMS1	GAC3	Gene_C
TCGA-CK-4952	CMS3	GAC3	Gene_B
TCGA-CK-5912	NA	GAC1	Gene_A
TCGA-CK-5913	CMS1	GAC3	Gene_B
TCGA-CK-5914	CMS2	GAC1	Gene_A
TCGA-CK-5916	CMS1	GAC3	Gene_C
TCGA-CK-6747	CMS3	GAC3	Gene_B
TCGA-CK-6748	CMS4	GAC2	Gene_A
TCGA-CK-6751	CMS3	GAC3	Gene_B
TCGA-CL-4957	CMS2	GAC1	Gene_A
TCGA-CL-5917	CMS4	GAC1	Gene_A
TCGA-CL-5918	CMS2	GAC1	Gene_A
TCGA-CM-4743	CMS1	GAC3	Gene_B
TCGA-CM-4744	CMS1	GAC1	Gene_B
TCGA-CM-4746	CMS3	GAC3	Gene_B
TCGA-CM-4747	NA	GAC1	Gene_B
TCGA-CM-4748	CMS4	GAC2	Gene_B
TCGA-CM-4750	CMS2	GAC1	Gene_A
TCGA-CM-4751	CMS1	GAC3	Gene_C
TCGA-CM-4752	CMS2	GAC1	Gene_A
TCGA-CM-5341	NA	GAC2	Gene_C
TCGA-CM-5344	CMS4	GAC2	Gene_A
TCGA-CM-5348	CMS4	GAC2	Gene_C
TCGA-CM-5349	CMS4	GAC2	Gene_C
TCGA-CM-5860	CMS4	GAC2	Gene_C
TCGA-CM-5861	CMS1	GAC3	Gene_B
TCGA-CM-5862	CMS2	GAC1	Gene_A
TCGA-CM-5863	CMS3	GAC3	Gene_B
TCGA-CM-5864	CMS2	GAC1	Gene_A
TCGA-CM-5868	CMS4	GAC1	Gene_A
TCGA-CM-6161	CMS2	GAC1	Gene_A
TCGA-CM-6162	CMS4	GAC2	Gene_C
TCGA-CM-6163	CMS4	GAC1	Gene_C
TCGA-CM-6164	CMS2	GAC1	Gene_A
TCGA-CM-6165	CMS4	GAC1	Gene_A
TCGA-CM-6166	CMS2	GAC1	Gene_A
TCGA-CM-6167	CMS4	GAC2	Gene_C
TCGA-CM-6168	CMS4	GAC2	Gene_C
TCGA-CM-6169	CMS4	GAC2	Gene_C
TCGA-CM-6170	CMS2	GAC1	Gene_A
TCGA-CM-6171	CMS1	GAC3	Gene_B
TCGA-CM-6172	CMS3	GAC1	Gene_B
TCGA-CM-6674	CMS1	GAC3	Gene_C
TCGA-CM-6675	CMS1	GAC3	Gene_B
TCGA-CM-6676	CMS4	GAC1	Gene_A
TCGA-CM-6677	NA	GAC1	Gene_A
TCGA-CM-6678	CMS3	GAC1	Gene_A
TCGA-CM-6679	CMS4	GAC2	Gene_A
TCGA-CM-6680	CMS3	GAC2	Gene_B
TCGA-D5-5537	CMS2	GAC1	Gene_A
TCGA-D5-5538	CMS4	GAC2	Gene_C
TCGA-D5-5539	CMS3	GAC3	Gene_C
TCGA-D5-5540	CMS2	GAC1	Gene_A
TCGA-D5-5541	CMS4	GAC1	Gene_A
TCGA-D5-6529	CMS4	GAC2	Gene_C
TCGA-D5-6530	CMS1	GAC3	Gene_B
TCGA-D5-6531	CMS1	GAC2	Gene_A
TCGA-D5-6532	CMS2	GAC1	Gene_A
TCGA-D5-6533	CMS2	GAC1	Gene_A
TCGA-D5-6534	CMS4	GAC2	Gene_C
TCGA-D5-6535	CMS3	GAC3	Gene_B
TCGA-D5-6536	CMS4	GAC2	Gene_C
TCGA-D5-6537	CMS2	GAC1	Gene_A
TCGA-D5-6538	CMS2	GAC1	Gene_A
TCGA-D5-6539	CMS3	GAC3	Gene_B
TCGA-D5-6540	CMS1	GAC3	Gene_B
TCGA-D5-6541	CMS4	GAC2	Gene_C
TCGA-D5-6898	CMS4	GAC1	Gene_A
TCGA-D5-6920	CMS3	GAC3	Gene_B
TCGA-D5-6922	CMS4	GAC1	Gene_A
TCGA-D5-6923	CMS4	GAC2	Gene_A
TCGA-D5-6924	CMS4	GAC2	Gene_A
TCGA-D5-6926	CMS4	GAC2	Gene_A
TCGA-D5-6927	CMS1	GAC3	Gene_C
TCGA-D5-6928	CMS1	GAC2	Gene_C
TCGA-D5-6929	CMS4	GAC2	Gene_A
TCGA-D5-6930	CMS1	GAC3	Gene_C
TCGA-D5-6931	CMS1	GAC3	Gene_C
TCGA-D5-6932	CMS4	GAC1	Gene_A
TCGA-D5-7000	CMS1	GAC3	Gene_B
TCGA-DC-4745	NA	GAC1	Gene_A
TCGA-DC-4749	CMS2	GAC1	Gene_A
TCGA-DC-5337	CMS2	GAC1	Gene_A
TCGA-DC-5869	CMS2	GAC1	Gene_A
TCGA-DC-6154	CMS2	GAC2	Gene_A
TCGA-DC-6155	NA	GAC1	Gene_A
TCGA-DC-6156	CMS4	GAC2	Gene_C
TCGA-DC-6157	CMS2	GAC1	Gene_A
TCGA-DC-6158	CMS4	GAC2	Gene_C
TCGA-DC-6160	NA	GAC1	Gene_B
TCGA-DC-6681	CMS4	GAC1	Gene_A
TCGA-DC-6682	NA	GAC1	Gene_A
TCGA-DC-6683	CMS2	GAC1	Gene_A
TCGA-DM-A0X9	CMS2	GAC1	Gene_A
TCGA-DM-A0XD	CMS1	GAC1	Gene_B
TCGA-DM-A0XF	CMS2	GAC1	Gene_A
TCGA-DM-A1D0	CMS2	GAC1	Gene_A
TCGA-DM-A1D4	CMS3	GAC1	Gene_B
TCGA-DM-A1D6	CMS3	GAC3	Gene_B
TCGA-DM-A1D7	NA	GAC1	Gene_A
TCGA-DM-A1D8	NA	GAC1	Gene_A
TCGA-DM-A1D9	NA	GAC1	Gene_A
TCGA-DM-A1DA	NA	GAC1	Gene_B
TCGA-DM-A1DB	NA	GAC1	Gene_A
TCGA-DM-A1HA	CMS1	GAC1	Gene_A
TCGA-DM-A1HB	CMS1	GAC3	Gene_B
TCGA-DM-A280	CMS3	GAC3	Gene_B
TCGA-DM-A282	CMS2	GAC1	Gene_A
TCGA-DM-A285	CMS4	GAC1	Gene_B
TCGA-DM-A288	NA	GAC3	Gene_B
TCGA-DM-A28A	CMS4	GAC1	Gene_A
TCGA-DM-A28C	CMS2	GAC1	Gene_A
TCGA-DM-A28E	CMS2	GAC1	Gene_A
TCGA-DM-A28F	CMS2	GAC1	Gene_A
TCGA-DM-A28G	CMS3	GAC1	Gene_A
TCGA-DM-A28H	NA	GAC1	Gene_A
TCGA-DM-A28K	CMS3	GAC3	Gene_B
TCGA-DM-A28M	CMS3	GAC3	Gene_B
TCGA-DT-5265	CMS4	GAC2	Gene_C
TCGA-DY-A0XA	CMS2	GAC1	Gene_A
TCGA-DY-A1DC	CMS2	GAC1	Gene_A
TCGA-DY-A1DD	CMS2	GAC1	Gene_A
TCGA-DY-A1DE	NA	GAC1	Gene_A
TCGA-DY-A1DF	NA	GAC1	Gene_A
TCGA-DY-A1DG	CMS2	GAC1	Gene_A
TCGA-DY-A1H8	CMS2	GAC1	Gene_A
TCGA-EF-5830	CMS2	GAC1	Gene_A
TCGA-EF-5831	CMS2	GAC1	Gene_A
TCGA-EI-6506	CMS3	GAC1	Gene_B
TCGA-EI-6507	CMS1	GAC2	Gene_C
TCGA-EI-6508	NA	GAC1	Gene_A
TCGA-EI-6509	CMS4	GAC2	Gene_A
TCGA-EI-6510	CMS3	GAC3	Gene_B
TCGA-EI-6511	CMS4	GAC2	Gene_C
TCGA-EI-6512	NA	GAC3	Gene_B
TCGA-EI-6513	CMS2	GAC1	Gene_A
TCGA-EI-6514	CMS2	GAC1	Gene_A
TCGA-EI-6881	CMS2	GAC1	Gene_A
TCGA-EI-6882	CMS3	GAC3	Gene_B
TCGA-EI-6883	CMS2	GAC1	Gene_A
TCGA-EI-6884	CMS4	GAC2	Gene_B
TCGA-EI-6885	CMS4	GAC2	Gene_A
TCGA-EI-6917	CMS4	GAC2	Gene_C
TCGA-EI-7002	CMS2	GAC1	Gene_A
TCGA-EI-7004	CMS4	GAC2	Gene_C
TCGA-F4-6459	CMS4	GAC2	Gene_A
TCGA-F4-6460	CMS4	GAC2	Gene_A
TCGA-F4-6461	CMS4	GAC2	Gene_C
TCGA-F4-6463	CMS4	GAC2	Gene_A
TCGA-F4-6569	CMS4	GAC2	Gene_C
TCGA-F4-6570	CMS1	GAC2	Gene_C
TCGA-F4-6703	CMS4	GAC2	Gene_C
TCGA-F4-6704	CMS4	GAC2	Gene_C
TCGA-F4-6805	CMS4	GAC2	Gene_C
TCGA-F4-6806	CMS3	GAC3	Gene_B
TCGA-F4-6807	CMS4	GAC2	Gene_C
TCGA-F4-6808	CMS2	GAC1	Gene_A
TCGA-F4-6809	CMS4	GAC2	Gene_C
TCGA-F4-6855	CMS4	GAC2	Gene_C
TCGA-F4-6856	CMS3	GAC3	Gene_B
TCGA-F5-6464	CMS4	GAC2	Gene_C
TCGA-F5-6465	CMS4	GAC2	Gene_A
TCGA-F5-6571	CMS4	GAC2	Gene_A
TCGA-F5-6702	CMS4	GAC2	Gene_C
TCGA-F5-6811	CMS4	GAC2	Gene_A
TCGA-F5-6812	CMS4	GAC2	Gene_C
TCGA-F5-6813	CMS4	GAC1	Gene_A
TCGA-F5-6814	CMS1	GAC1	Gene_C
TCGA-F5-6861	CMS2	GAC1	Gene_A
TCGA-F5-6863	CMS4	GAC1	Gene_A
TCGA-F5-6864	CMS4	GAC2	Gene_A
TCGA-G4-6293	CMS2	GAC1	Gene_B
TCGA-G4-6294	CMS2	GAC1	Gene_A
TCGA-G4-6295	NA	GAC1	Gene_A
TCGA-G4-6297	CMS4	GAC2	Gene_C
TCGA-G4-6298	CMS4	GAC1	Gene_A
TCGA-G4-6299	CMS1	GAC2	Gene_C
TCGA-G4-6302	CMS4	GAC2	Gene_C
TCGA-G4-6303	CMS4	GAC1	Gene_A
TCGA-G4-6304	NA	GAC1	Gene_A
TCGA-G4-6306	CMS2	GAC1	Gene_A
TCGA-G4-6307	CMS2	GAC1	Gene_A
TCGA-G4-6309	CMS1	GAC3	Gene_B
TCGA-G4-6310	CMS4	GAC1	Gene_A
TCGA-G4-6311	CMS4	GAC2	Gene_A
TCGA-G4-6314	CMS4	GAC2	Gene_A
TCGA-G4-6315	CMS2	GAC1	Gene_A
TCGA-G4-6317	CMS2	GAC1	Gene_A
TCGA-G4-6320	CMS3	GAC3	Gene_B
TCGA-G4-6321	CMS3	GAC3	Gene_B
TCGA-G4-6322	CMS3	GAC3	Gene_B
TCGA-G4-6323	CMS3	GAC3	Gene_B
TCGA-G4-6586	CMS1	GAC3	Gene_B
TCGA-G4-6588	CMS1	GAC3	Gene_B
TCGA-G4-6625	CMS4	GAC1	Gene_C
TCGA-G4-6626	NA	GAC1	Gene_A
TCGA-G4-6627	CMS4	GAC2	Gene_C
TCGA-G4-6628	CMS1	GAC3	Gene_C
TCGA-G5-6233	CMS1	GAC3	Gene_B
TCGA-G5-6235	CMS2	GAC1	Gene_A
TCGA-G5-6572	CMS4	GAC2	Gene_A
TCGA-G5-6641	CMS3	GAC1	Gene_B
TCGA-NH-A50T	CMS2	GAC1	Gene_A
TCGA-NH-A50U	NA	GAC1	Gene_A
TCGA-NH-A50V	CMS4	GAC2	Gene_C
TCGA-NH-A5IV	NA	GAC3	Gene_C
TCGA-NH-A6GA	NA	GAC1	Gene_B
TCGA-NH-A6GB	CMS1	GAC1	Gene_A
TCGA-NH-A6GC	CMS3	GAC2	Gene_B
TCGA-NH-A8F7	CMS2	GAC1	Gene_A
TCGA-NH-A8F8	CMS4	GAC2	Gene_A
TCGA-QG-A5YV	CMS2	GAC1	Gene_A
TCGA-QG-A5YW	NA	GAC3	Gene_B
TCGA-QG-A5YX	CMS3	GAC3	Gene_B
TCGA-QG-A5Z1	CMS4	GAC1	Gene_A
TCGA-QG-A5Z2	NA	GAC3	Gene_B
TCGA-QL-A97D	NA	GAC1	Gene_A
TCGA-RU-A8FL	CMS2	GAC1	Gene_A
TCGA-SS-A7HO	NA	GAC1	Gene_A
TCGA-T9-A92H	CMS2	GAC1	Gene_A
TCGA-WS-AB45	CMS4	GAC2	Gene_C
GSM972522	CMS4	GAC2	Gene_C
GSM972521	CMS4	GAC2	Gene_C
GSM972520	NA	GAC1	Gene_C
GSM972519	CMS4	GAC2	Gene_A
GSM972518	CMS4	GAC2	Gene_A
GSM972517	CMS2	GAC1	Gene_A
GSM972516	CMS2	GAC1	Gene_A
GSM972515	CMS2	GAC1	Gene_A
GSM972513	CMS2	GAC1	Gene_A
GSM972512	CMS3	GAC3	Gene_B
GSM972511	CMS2	GAC1	Gene_A
GSM972510	CMS3	GAC3	Gene_B
GSM972509	CMS2	GAC1	Gene_A
GSM972508	CMS2	GAC1	Gene_A
GSM972507	CMS1	GAC3	Gene_B
GSM972506	CMS4	GAC1	Gene_A
GSM972505	CMS4	GAC3	Gene_A
GSM972504	CMS4	GAC1	Gene_A
GSM972503	CMS4	GAC2	Gene_C
GSM972502	CMS3	GAC3	Gene_B
GSM972501	CMS4	GAC1	Gene_A
GSM972499	CMS1	GAC3	Gene_C
GSM972498	CMS2	GAC1	Gene_A
GSM972497	CMS2	GAC1	Gene_A
GSM972496	NA	GAC1	Gene_B
GSM972495	CMS2	GAC1	Gene_A
GSM972494	CMS1	GAC1	Gene_B
GSM972493	CMS4	GAC1	Gene_A
GSM972492	CMS2	GAC1	Gene_A
GSM972491	NA	GAC1	Gene_A
GSM972490	CMS2	GAC1	Gene_A
GSM972489	CMS3	GAC3	Gene_B
GSM972488	CMS3	GAC3	Gene_B
GSM972487	CMS3	GAC3	Gene_B
GSM972486	CMS4	GAC2	Gene_A
GSM972485	CMS2	GAC2	Gene_A
GSM972484	CMS4	GAC2	Gene_A
GSM972483	CMS4	GAC1	Gene_A
GSM972482	CMS3	GAC3	Gene_B
GSM972481	CMS4	GAC2	Gene_A
GSM972480	CMS3	GAC3	Gene_B
GSM972479	CMS4	GAC2	Gene_C
GSM972478	CMS2	GAC1	Gene_A
GSM972477	NA	GAC3	Gene_B
GSM972476	CMS4	GAC2	Gene_C
GSM972475	CMS3	GAC3	Gene_B
GSM972474	CMS4	GAC1	Gene_A
GSM972473	CMS3	GAC3	Gene_B
GSM972472	CMS3	GAC3	Gene_B
GSM972470	CMS4	GAC2	Gene_C
GSM972469	CMS2	GAC1	Gene_A
GSM972468	CMS2	GAC1	Gene_A
GSM972467	CMS4	GAC2	Gene_C
GSM972466	NA	GAC1	Gene_A
GSM972465	CMS1	GAC3	Gene_B
GSM972464	CMS4	GAC1	Gene_A
GSM972462	CMS2	GAC1	Gene_A
GSM972461	CMS2	GAC1	Gene_A
GSM972460	NA	GAC1	Gene_A
GSM972459	CMS3	GAC3	Gene_B
GSM972458	CMS1	GAC2	Gene_C
GSM972457	CMS3	GAC3	Gene_B
GSM972455	CMS4	GAC2	Gene_C
GSM972454	CMS2	GAC1	Gene_A
GSM972453	CMS3	GAC3	Gene_B
GSM972452	CMS1	GAC3	Gene_C
GSM972451	CMS2	GAC1	Gene_A
GSM972450	CMS2	GAC1	Gene_A
GSM972449	CMS4	GAC3	Gene_C
GSM972447	CMS1	GAC3	Gene_B
GSM972445	CMS1	GAC1	Gene_C
GSM972444	CMS4	GAC2	Gene_C
GSM972443	NA	GAC3	Gene_B
GSM972440	CMS4	GAC2	Gene_C
GSM972436	CMS2	GAC1	Gene_A
GSM972435	CMS2	GAC1	Gene_A
GSM972434	CMS2	GAC1	Gene_B
GSM972433	CMS4	GAC2	Gene_C
GSM972432	CMS4	GAC1	Gene_A
GSM972431	CMS4	GAC1	Gene_A
GSM972430	CMS1	GAC3	Gene_C
GSM972429	CMS3	GAC3	Gene_B
GSM972428	CMS4	GAC2	Gene_A
GSM972427	CMS2	GAC2	Gene_A
GSM972426	CMS4	GAC1	Gene_C
GSM972425	CMS4	GAC2	Gene_C
GSM972424	CMS2	GAC1	Gene_A
GSM972423	CMS2	GAC1	Gene_A
GSM972422	CMS4	GAC2	Gene_C
GSM972421	CMS4	GAC2	Gene_A
GSM972420	CMS1	GAC2	Gene_C
GSM972419	CMS4	GAC1	Gene_A
GSM972418	CMS2	GAC1	Gene_A
GSM972417	CMS4	GAC1	Gene_A
GSM972416	CMS4	GAC2	Gene_B
GSM972415	CMS2	GAC1	Gene_A
GSM972414	CMS2	GAC1	Gene_A
GSM972413	CMS4	GAC2	Gene_C
GSM972412	CMS4	GAC2	Gene_B
GSM972411	CMS2	GAC1	Gene_A
GSM972410	CMS4	GAC2	Gene_A
GSM972409	CMS4	GAC2	Gene_C
GSM972408	CMS1	GAC3	Gene_C
GSM972407	CMS4	GAC1	Gene_A
GSM972406	CMS1	GAC3	Gene_C
GSM972405	CMS2	GAC2	Gene_A
GSM972404	CMS2	GAC1	Gene_A
GSM972403	CMS1	GAC3	Gene_C
GSM972400	CMS3	GAC3	Gene_B
GSM972399	CMS2	GAC1	Gene_A
GSM972398	NA	GAC1	Gene_A
GSM972397	NA	GAC1	Gene_A
GSM972396	CMS3	GAC1	Gene_B
GSM972395	CMS2	GAC1	Gene_A
GSM972394	CMS4	GAC2	Gene_B
GSM972393	CMS2	GAC2	Gene_A
GSM972392	CMS2	GAC1	Gene_A
GSM972391	CMS1	GAC3	Gene_B
GSM972390	CMS1	GAC3	Gene_B
GSM972389	CMS3	GAC3	Gene_B
GSM972388	CMS2	GAC1	Gene_A
GSM972387	CMS2	GAC1	Gene_A
GSM972386	NA	GAC1	Gene_A
GSM972385	CMS4	GAC2	Gene_C
GSM972384	NA	GAC1	Gene_A
GSM972383	CMS2	GAC1	Gene_A
GSM972382	CMS2	GAC1	Gene_A
GSM972381	CMS2	GAC2	Gene_A
GSM972380	CMS4	GAC2	Gene_C
GSM972379	CMS3	GAC3	Gene_B
GSM972378	CMS2	GAC2	Gene_A
GSM972377	CMS4	GAC2	Gene_A
GSM972376	CMS4	GAC1	Gene_A
GSM972375	CMS4	GAC2	Gene_A
GSM972374	CMS2	GAC1	Gene_A
GSM972373	CMS2	GAC1	Gene_A
GSM972372	CMS2	GAC1	Gene_A
GSM972371	CMS2	GAC1	Gene_A
GSM972370	CMS2	GAC1	Gene_A
GSM972369	CMS4	GAC2	Gene_C
GSM972368	NA	GAC1	Gene_A
GSM972367	CMS4	GAC2	Gene_C
GSM972366	CMS4	GAC2	Gene_C
GSM972365	CMS4	GAC2	Gene_C
GSM972364	CMS3	GAC3	Gene_B
GSM972363	NA	GAC3	Gene_A
GSM972362	CMS2	GAC1	Gene_A
GSM972361	CMS4	GAC2	Gene_C
GSM972360	NA	GAC1	Gene_C
GSM972359	CMS4	GAC2	Gene_C
GSM972358	CMS2	GAC1	Gene_A
GSM972357	CMS3	GAC3	Gene_B
GSM972355	CMS4	GAC2	Gene_B
GSM972354	CMS1	GAC1	Gene_A
GSM972353	CMS1	GAC3	Gene_C
GSM972352	CMS4	GAC2	Gene_C
GSM972351	CMS2	GAC3	Gene_B
GSM972349	CMS4	GAC2	Gene_C
GSM972348	NA	GAC1	Gene_B
GSM972347	CMS2	GAC1	Gene_A
GSM972346	CMS1	GAC3	Gene_B
GSM972345	CMS4	GAC2	Gene_C
GSM972344	NA	GAC1	Gene_A
GSM972343	NA	GAC1	Gene_A
GSM972342	CMS2	GAC1	Gene_A
GSM972341	NA	GAC1	Gene_A
GSM972340	CMS2	GAC3	Gene_A
GSM972339	CMS2	GAC1	Gene_A
GSM972338	CMS2	GAC1	Gene_A
GSM972337	CMS1	GAC3	Gene_C
GSM972336	CMS2	GAC1	Gene_A
GSM972335	CMS2	GAC1	Gene_A
GSM972334	CMS1	GAC2	Gene_C
GSM972333	CMS2	GAC1	Gene_A
GSM972332	CMS1	GAC3	Gene_C
GSM972331	CMS2	GAC1	Gene_A
GSM972330	CMS1	GAC2	Gene_C
GSM972329	CMS3	GAC2	Gene_C
GSM972328	CMS4	GAC1	Gene_A
GSM972327	CMS4	GAC3	Gene_C
GSM972326	CMS3	GAC3	Gene_B
GSM972325	CMS1	GAC3	Gene_C
GSM972324	CMS2	GAC1	Gene_A
GSM972323	CMS2	GAC1	Gene_A
GSM972322	CMS2	GAC1	Gene_A
GSM972321	CMS2	GAC1	Gene_A
GSM972320	CMS2	GAC1	Gene_A
GSM972319	CMS2	GAC1	Gene_A
GSM972318	NA	GAC1	Gene_A
GSM972317	CMS1	GAC3	Gene_C
GSM972316	CMS1	GAC3	Gene_C
GSM972315	CMS3	GAC3	Gene_B
GSM972314	CMS1	GAC1	Gene_C
GSM972313	NA	GAC1	Gene_A
GSM972312	CMS2	GAC1	Gene_A
GSM972311	NA	GAC1	Gene_A
GSM972310	CMS3	GAC3	Gene_B
GSM972309	CMS2	GAC1	Gene_A
GSM972308	NA	GAC1	Gene_C
GSM972307	CMS2	GAC1	Gene_A
GSM972306	CMS2	GAC1	Gene_A
GSM972305	CMS1	GAC3	Gene_C
GSM972304	CMS3	GAC1	Gene_B
GSM972303	CMS2	GAC1	Gene_A
GSM972302	CMS3	GAC1	Gene_A
GSM972301	CMS4	GAC2	Gene_C
GSM972300	CMS3	GAC3	Gene_B
GSM972299	CMS2	GAC1	Gene_A
GSM972298	CMS1	GAC3	Gene_B
GSM972297	CMS4	GAC2	Gene_C
GSM972296	CMS3	GAC3	Gene_B
GSM972295	NA	GAC1	Gene_B
GSM972294	CMS1	GAC2	Gene_C
GSM972293	CMS1	GAC2	Gene_B
GSM972292	CMS1	GAC3	Gene_B
GSM972291	NA	GAC3	Gene_A
GSM972290	CMS4	GAC2	Gene_A
GSM972289	CMS2	GAC1	Gene_A
GSM972288	CMS2	GAC1	Gene_A
GSM972287	CMS1	GAC2	Gene_C
GSM972286	CMS1	GAC3	Gene_B
GSM972285	CMS1	GAC3	Gene_B
GSM972284	NA	GAC1	Gene_A
GSM972283	CMS1	GAC3	Gene_C
GSM972282	NA	GAC3	Gene_A
GSM972281	CMS2	GAC1	Gene_A
GSM972280	CMS1	GAC3	Gene_C
GSM972279	CMS4	GAC2	Gene_C
GSM972278	CMS1	GAC3	Gene_C
GSM972277	CMS1	GAC3	Gene_B
GSM972276	CMS1	GAC3	Gene_B
GSM972275	CMS4	GAC2	Gene_C
GSM972274	CMS1	GAC2	Gene_C
GSM972273	CMS3	GAC3	Gene_B
GSM972272	NA	GAC1	Gene_B
GSM972271	CMS2	GAC1	Gene_A
GSM972270	CMS1	GAC3	Gene_B
GSM972269	NA	GAC3	Gene_B
GSM972268	CMS3	GAC3	Gene_B
GSM972267	CMS2	GAC1	Gene_A
GSM972266	NA	GAC1	Gene_A
GSM972265	CMS1	GAC3	Gene_B
GSM972264	CMS1	GAC3	Gene_C
GSM972263	CMS1	GAC3	Gene_C
GSM972262	CMS4	GAC2	Gene_C
GSM972261	CMS1	GAC3	Gene_C
GSM972260	CMS4	GAC1	Gene_A
GSM972259	CMS3	GAC3	Gene_B
GSM972257	NA	GAC1	Gene_A
GSM972256	CMS2	GAC1	Gene_A
GSM972255	CMS4	GAC2	Gene_A
GSM972254	CMS4	GAC2	Gene_A
GSM972253	CMS2	GAC1	Gene_A
GSM972252	CMS4	GAC1	Gene_C
GSM972251	CMS4	GAC2	Gene_A
GSM972250	CMS2	GAC1	Gene_A
GSM972249	CMS2	GAC1	Gene_A
GSM972248	NA	GAC1	Gene_A
GSM972247	CMS2	GAC1	Gene_A
GSM972244	NA	GAC1	Gene_A
GSM972243	CMS2	GAC1	Gene_A
GSM972242	CMS4	GAC2	Gene_C
GSM972241	CMS1	GAC3	Gene_B
GSM972240	CMS4	GAC2	Gene_C
GSM972239	NA	GAC1	Gene_C
GSM972238	CMS4	GAC1	Gene_A
GSM972237	NA	GAC1	Gene_A
GSM972236	CMS2	GAC1	Gene_A
GSM972235	CMS4	GAC2	Gene_C
GSM972234	CMS4	GAC2	Gene_C
GSM972233	NA	GAC1	Gene_C
GSM972232	CMS4	GAC2	Gene_C
GSM972231	CMS4	GAC2	Gene_C
GSM972230	CMS2	GAC1	Gene_A
GSM972228	CMS3	GAC3	Gene_B
GSM972227	CMS3	GAC3	Gene_B
GSM972226	CMS3	GAC3	Gene_B
GSM972225	NA	GAC3	Gene_B
GSM972224	CMS1	GAC2	Gene_C
GSM972223	CMS1	GAC3	Gene_C
GSM972222	CMS1	GAC3	Gene_B
GSM972221	CMS1	GAC3	Gene_B
GSM972220	CMS1	GAC3	Gene_C
GSM972215	NA	GAC3	Gene_C
GSM972211	CMS2	GAC1	Gene_A
GSM972207	CMS2	GAC1	Gene_A
GSM972205	NA	GAC1	Gene_A
GSM972204	CMS4	GAC1	Gene_A
GSM972203	CMS2	GAC1	Gene_A
GSM972202	CMS2	GAC1	Gene_A
GSM972201	CMS4	GAC2	Gene_A
GSM972200	CMS2	GAC1	Gene_A
GSM972199	NA	GAC1	Gene_A
GSM972198	CMS2	GAC1	Gene_A
GSM972197	CMS3	GAC3	Gene_B
GSM972196	CMS1	GAC3	Gene_B
GSM972195	NA	GAC3	Gene_B
GSM972194	CMS2	GAC1	Gene_A
GSM972193	NA	GAC1	Gene_A
GSM972192	CMS1	GAC3	Gene_B
GSM972191	CMS3	GAC1	Gene_B
GSM972190	CMS2	GAC1	Gene_A
GSM972189	NA	GAC1	Gene_C
GSM972188	NA	GAC1	Gene_B
GSM972187	CMS4	GAC2	Gene_C
GSM972186	CMS4	GAC2	Gene_C
GSM972185	NA	GAC1	Gene_A
GSM972184	CMS4	GAC2	Gene_C
GSM972183	CMS3	GAC3	Gene_B
GSM972182	NA	GAC1	Gene_B
GSM972181	CMS4	GAC2	Gene_C
GSM972180	CMS1	GAC1	Gene_C
GSM972179	CMS4	GAC2	Gene_A
GSM972178	CMS3	GAC3	Gene_B
GSM972177	CMS2	GAC1	Gene_A
GSM972176	CMS4	GAC2	Gene_A
GSM972175	NA	GAC1	Gene_A
GSM972174	CMS2	GAC1	Gene_A
GSM972173	NA	GAC1	Gene_A
GSM972172	NA	GAC1	Gene_B
GSM972171	CMS1	GAC2	Gene_C
GSM972170	CMS4	GAC1	Gene_A
GSM972169	CMS2	GAC1	Gene_A
GSM972168	CMS1	GAC3	Gene_C
GSM972167	CMS2	GAC1	Gene_A
GSM972166	CMS3	GAC1	Gene_B
GSM972165	CMS4	GAC2	Gene_C
GSM972164	CMS2	GAC1	Gene_A
GSM972163	CMS3	GAC1	Gene_B
GSM972162	CMS4	GAC1	Gene_C
GSM972161	NA	GAC1	Gene_B
GSM972160	CMS2	GAC1	Gene_A
GSM972159	CMS3	GAC3	Gene_B
GSM972158	CMS4	GAC2	Gene_C
GSM972157	CMS4	GAC1	Gene_A
GSM972156	CMS2	GAC1	Gene_A
GSM972155	CMS3	GAC1	Gene_B
GSM972154	CMS2	GAC1	Gene_B
GSM972153	CMS2	GAC1	Gene_A
GSM972152	CMS2	GAC1	Gene_A
GSM972151	CMS2	GAC1	Gene_B
GSM972150	CMS2	GAC1	Gene_A
GSM972149	CMS2	GAC1	Gene_A
GSM972148	CMS2	GAC1	Gene_A
GSM972147	CMS2	GAC1	Gene_A
GSM972146	CMS3	GAC3	Gene_B
GSM972145	CMS2	GAC1	Gene_A
GSM972144	CMS2	GAC1	Gene_A
GSM972143	CMS2	GAC1	Gene_A
GSM972142	CMS2	GAC1	Gene_A
GSM972141	CMS4	GAC2	Gene_A
GSM972140	CMS4	GAC2	Gene_C
GSM972139	CMS2	GAC1	Gene_A
GSM972138	NA	GAC1	Gene_B
GSM972137	CMS2	GAC1	Gene_A
GSM972136	CMS2	GAC1	Gene_A
GSM972135	CMS3	GAC3	Gene_B
GSM972134	CMS3	GAC1	Gene_C
GSM972133	CMS4	GAC2	Gene_C
GSM972132	CMS4	GAC1	Gene_A
GSM972131	CMS4	GAC2	Gene_A
GSM972130	CMS2	GAC1	Gene_A
GSM972129	NA	GAC1	Gene_B
GSM972128	CMS4	GAC1	Gene_A
GSM972127	CMS4	GAC2	Gene_A
GSM972126	CMS2	GAC1	Gene_A
GSM972125	CMS4	GAC2	Gene_C
GSM972124	CMS2	GAC1	Gene_A
GSM972123	CMS2	GAC1	Gene_A
GSM972122	CMS2	GAC1	Gene_A
GSM972121	CMS3	GAC3	Gene_B
GSM972120	CMS1	GAC1	Gene_C
GSM972119	CMS2	GAC1	Gene_A
GSM972118	CMS3	GAC1	Gene_B
GSM972117	CMS1	GAC3	Gene_C
GSM972116	CMS3	GAC3	Gene_B
GSM972115	CMS3	GAC1	Gene_A
GSM972114	CMS3	GAC3	Gene_B
GSM972113	CMS4	GAC2	Gene_C
GSM972112	CMS4	GAC2	Gene_C
GSM972111	CMS3	GAC3	Gene_B
GSM972110	CMS1	GAC3	Gene_B
GSM972109	NA	GAC3	Gene_B
GSM972108	CMS2	GAC1	Gene_A
GSM972107	NA	GAC1	Gene_A
GSM972106	NA	GAC1	Gene_A
GSM972105	CMS4	GAC1	Gene_A
GSM972104	CMS4	GAC2	Gene_C
GSM972103	CMS4	GAC1	Gene_C
GSM972102	CMS4	GAC2	Gene_C
GSM972101	CMS3	GAC3	Gene_B
GSM972100	CMS1	GAC3	Gene_B
GSM972099	CMS2	GAC1	Gene_A
GSM972098	CMS3	GAC1	Gene_B
GSM972097	CMS4	GAC2	Gene_C
GSM972096	CMS2	GAC1	Gene_A
GSM972095	CMS4	GAC1	Gene_A
GSM972094	CMS4	GAC2	Gene_A
GSM972093	CMS2	GAC2	Gene_A
GSM972092	CMS4	GAC2	Gene_C
GSM972091	CMS3	GAC3	Gene_B
GSM972090	CMS2	GAC1	Gene_A
GSM972089	CMS4	GAC2	Gene_C
GSM972088	CMS4	GAC2	Gene_B
GSM972087	CMS2	GAC1	Gene_A
GSM972086	NA	GAC1	Gene_A
GSM972085	CMS2	GAC1	Gene_A
GSM972084	CMS4	GAC3	Gene_C
GSM972083	NA	GAC1	Gene_C
GSM972082	CMS4	GAC2	Gene_C
GSM972081	CMS2	GAC1	Gene_A
GSM972080	CMS1	GAC3	Gene_B
GSM972079	CMS4	GAC3	Gene_C
GSM972078	CMS4	GAC2	Gene_A
GSM972077	CMS4	GAC2	Gene_B
GSM972076	CMS3	GAC3	Gene_C
GSM972075	NA	GAC3	Gene_C
GSM972074	CMS2	GAC1	Gene_A
GSM972073	CMS4	GAC2	Gene_C
GSM972072	CMS1	GAC3	Gene_C
GSM972071	CMS2	GAC1	Gene_A
GSM972070	CMS3	GAC3	Gene_B
GSM972069	CMS2	GAC1	Gene_A
GSM972068	CMS4	GAC2	Gene_C
GSM972067	CMS4	GAC2	Gene_C
GSM972065	CMS2	GAC1	Gene_A
GSM972063	CMS4	GAC1	Gene_A
GSM972061	NA	GAC1	Gene_A
GSM972060	NA	GAC1	Gene_A
GSM972059	CMS4	GAC2	Gene_C
GSM972058	CMS1	GAC3	Gene_C
GSM972057	NA	GAC1	Gene_A
GSM972056	CMS1	GAC3	Gene_B
GSM972055	CMS4	GAC3	Gene_B
GSM972054	CMS4	GAC2	Gene_C
GSM972053	CMS2	GAC1	Gene_A
GSM972052	CMS2	GAC1	Gene_A
GSM972050	CMS3	GAC3	Gene_B
GSM972049	CMS3	GAC3	Gene_B
GSM972047	CMS4	GAC1	Gene_A
GSM972046	CMS4	GAC2	Gene_C
GSM972044	CMS3	GAC3	Gene_B
GSM972042	CMS3	GAC3	Gene_B
GSM972041	CMS2	GAC1	Gene_A
GSM972040	CMS2	GAC1	Gene_A
GSM972038	CMS2	GAC1	Gene_A
GSM972037	CMS1	GAC3	Gene_B
GSM972036	CMS3	GAC1	Gene_B
GSM972035	CMS2	GAC1	Gene_A
GSM972034	NA	GAC1	Gene_B
GSM972033	CMS2	GAC1	Gene_A
GSM972032	CMS2	GAC1	Gene_A
GSM972031	CMS2	GAC1	Gene_A
GSM972030	CMS4	GAC2	Gene_B
GSM972029	CMS4	GAC1	Gene_A
GSM972028	CMS2	GAC1	Gene_A
GSM972027	CMS2	GAC1	Gene_A
GSM972026	CMS4	GAC2	Gene_C
GSM972025	CMS3	GAC1	Gene_B
GSM972024	CMS2	GAC1	Gene_A
GSM972023	CMS3	GAC3	Gene_B
GSM972022	CMS2	GAC1	Gene_A
GSM972021	NA	GAC1	Gene_B
GSM972020	CMS2	GAC3	Gene_A
GSM972019	CMS4	GAC2	Gene_C
GSM972018	CMS2	GAC1	Gene_A
GSM972017	CMS2	GAC1	Gene_A
GSM972016	CMS4	GAC3	Gene_B
GSM972015	CMS1	GAC3	Gene_B
GSM972013	CMS2	GAC1	Gene_A
GSM972012	CMS3	GAC3	Gene_B
GSM972011	CMS4	GAC2	Gene_C
GSM972010	CMS4	GAC2	Gene_A
GSM972008	CMS4	GAC2	Gene_C
GSM972007	CMS4	GAC2	Gene_C
GSM972004	CMS2	GAC1	Gene_A
GSM972002	CMS3	GAC3	Gene_B
GSM972001	CMS2	GAC1	Gene_A
GSM972000	CMS2	GAC1	Gene_A
GSM971999	CMS2	GAC3	Gene_A
GSM971998	CMS3	GAC3	Gene_A
GSM971997	CMS1	GAC1	Gene_C
GSM971996	CMS4	GAC2	Gene_C
GSM971995	CMS3	GAC1	Gene_A
GSM971994	CMS2	GAC1	Gene_A
GSM971993	CMS3	GAC3	Gene_B
GSM971992	CMS2	GAC1	Gene_A
GSM971991	CMS2	GAC1	Gene_A
GSM971990	NA	GAC3	Gene_B
GSM971989	CMS3	GAC3	Gene_B
GSM971988	CMS1	GAC3	Gene_B
GSM971987	CMS4	GAC2	Gene_C
GSM971986	CMS4	GAC2	Gene_A
GSM971985	CMS3	GAC3	Gene_B
GSM971984	CMS1	GAC3	Gene_C
GSM971983	CMS1	GAC3	Gene_C
GSM971982	CMS1	GAC2	Gene_C
GSM971981	CMS1	GAC2	Gene_C
GSM971980	CMS1	GAC3	Gene_C
GSM971979	CMS1	GAC3	Gene_C
GSM971978	CMS1	GAC3	Gene_C
GSM971977	CMS4	GAC2	Gene_C
GSM971976	CMS2	GAC1	Gene_A
GSM971975	CMS2	GAC1	Gene_A
GSM971974	CMS3	GAC3	Gene_B
GSM971973	CMS1	GAC3	Gene_A
GSM971972	NA	GAC1	Gene_A
GSM971971	CMS1	GAC3	Gene_B
GSM971970	NA	GAC3	Gene_B
GSM971969	NA	GAC3	Gene_C
GSM971968	CMS4	GAC2	Gene_C
GSM971966	CMS4	GAC1	Gene_A
GSM971965	CMS3	GAC1	Gene_B
GSM971964	CMS2	GAC1	Gene_B
GSM971963	CMS1	GAC2	Gene_C
GSM971962	CMS4	GAC2	Gene_C
GSM971961	CMS4	GAC2	Gene_C
GSM971960	CMS2	GAC1	Gene_A
GSM971959	NA	GAC3	Gene_B
GSM950532	CMS1	GAC2	Gene_C
GSM950531	CMS4	GAC2	Gene_C
GSM950529	CMS3	GAC3	Gene_B
GSM950528	CMS1	GAC3	Gene_B
GSM950525	CMS2	GAC1	Gene_A
GSM950523	CMS3	GAC3	Gene_B
GSM950522	CMS2	GAC1	Gene_A
GSM950521	CMS1	GAC3	Gene_C
GSM950520	CMS2	GAC1	Gene_A
GSM950519	CMS2	GAC1	Gene_A
GSM950517	CMS1	GAC3	Gene_C
GSM950516	NA	GAC1	Gene_A
GSM950514	CMS2	GAC1	Gene_A
GSM950513	CMS1	GAC3	Gene_B
GSM950512	NA	GAC1	Gene_A
GSM950509	CMS1	GAC1	Gene_B
GSM950507	CMS4	GAC2	Gene_A
GSM950506	CMS2	GAC1	Gene_A
GSM950505	CMS1	GAC2	Gene_C
GSM950504	CMS3	GAC1	Gene_B
GSM950503	CMS1	GAC2	Gene_C
GSM950500	CMS1	GAC3	Gene_C
GSM950499	NA	GAC1	Gene_A
GSM950497	CMS2	GAC1	Gene_A
GSM950496	CMS4	GAC2	Gene_A
GSM950495	CMS4	GAC2	Gene_C
GSM950492	CMS4	GAC2	Gene_C
GSM950490	CMS3	GAC1	Gene_A
GSM950489	CMS3	GAC2	Gene_B
GSM950487	CMS4	GAC1	Gene_A
GSM950486	CMS2	GAC1	Gene_A
GSM950485	CMS2	GAC1	Gene_A
GSM950484	CMS4	GAC2	Gene_C
GSM950483	CMS1	GAC3	Gene_B
GSM950481	CMS1	GAC3	Gene_C
GSM950480	CMS2	GAC1	Gene_A
GSM950479	CMS2	GAC1	Gene_A
GSM950478	CMS4	GAC2	Gene_A
GSM950477	CMS2	GAC1	Gene_A
GSM950476	CMS1	GAC3	Gene_C
GSM950475	CMS1	GAC3	Gene_B
GSM950474	CMS3	GAC3	Gene_B
GSM950472	NA	GAC1	Gene_B
GSM950471	CMS2	GAC1	Gene_A
GSM950470	CMS4	GAC1	Gene_A
GSM950469	CMS1	GAC3	Gene_B
GSM950468	CMS1	GAC3	Gene_B
GSM950467	CMS2	GAC1	Gene_A
GSM950465	CMS4	GAC2	Gene_C
GSM950463	CMS2	GAC1	Gene_A
GSM950462	CMS2	GAC1	Gene_A
GSM950461	CMS4	GAC2	Gene_A
GSM950460	CMS2	GAC1	Gene_A
GSM950459	CMS4	GAC2	Gene_C
GSM950457	CMS4	GAC2	Gene_C
GSM950455	CMS1	GAC3	Gene_C
GSM950454	CMS2	GAC1	Gene_A
GSM950453	CMS2	GAC1	Gene_A
GSM950452	CMS4	GAC1	Gene_A
GSM950450	CMS2	GAC1	Gene_A
GSM950448	CMS2	GAC1	Gene_A
GSM950447	CMS1	GAC3	Gene_C
GSM950446	CMS4	GAC2	Gene_C
GSM950445	CMS2	GAC1	Gene_A
GSM950444	CMS4	GAC2	Gene_C
GSM950443	CMS2	GAC1	Gene_A
GSM950442	CMS4	GAC2	Gene_C
GSM950441	CMS3	GAC3	Gene_B
GSM950440	NA	GAC1	Gene_A
GSM950439	NA	GAC1	Gene_A
GSM950438	CMS3	GAC3	Gene_B
GSM950437	CMS2	GAC1	Gene_A
GSM950436	CMS4	GAC1	Gene_A
GSM950435	CMS2	GAC1	Gene_A
GSM950434	CMS2	GAC1	Gene_A
GSM950433	CMS4	GAC1	Gene_A
GSM950432	CMS3	GAC3	Gene_B
GSM950431	CMS3	GAC1	Gene_B
GSM950430	CMS4	GAC2	Gene_C
GSM950429	CMS1	GAC3	Gene_B
GSM950428	CMS2	GAC1	Gene_A
GSM950426	CMS2	GAC1	Gene_A
GSM950425	CMS4	GAC2	Gene_C
GSM950424	CMS4	GAC2	Gene_A
GSM950423	CMS4	GAC1	Gene_A
GSM950422	CMS4	GAC2	Gene_C
GSM950421	CMS1	GAC3	Gene_C
GSM950420	CMS1	GAC1	Gene_C
GSM950419	CMS3	GAC3	Gene_B
GSM950418	CMS3	GAC3	Gene_B
GSM437093	NA	GAC1	Gene_A
GSM437094	CMS3	GAC3	Gene_B
GSM437095	CMS2	GAC1	Gene_A
GSM437096	CMS3	GAC3	Gene_B
GSM437097	NA	GAC3	Gene_A
GSM437098	CMS4	GAC1	Gene_A
GSM437099	CMS3	GAC3	Gene_B
GSM437100	CMS2	GAC2	Gene_A
GSM437101	CMS2	GAC1	Gene_A
GSM437102	CMS4	GAC2	Gene_C
GSM437103	CMS2	GAC1	Gene_A
GSM437104	CMS1	GAC3	Gene_B
GSM437105	CMS1	GAC3	Gene_B
GSM437106	NA	GAC1	Gene_A
GSM437107	CMS3	GAC1	Gene_B
GSM437108	CMS3	GAC3	Gene_B
GSM437109	CMS4	GAC2	Gene_C
GSM437110	CMS3	GAC3	Gene_B
GSM437111	CMS4	GAC2	Gene_C
GSM437112	CMS2	GAC1	Gene_A
GSM437113	CMS2	GAC1	Gene_A
GSM437114	CMS2	GAC1	Gene_A
GSM437115	CMS2	GAC1	Gene_A
GSM437116	CMS2	GAC1	Gene_A
GSM437117	CMS4	GAC1	Gene_A
GSM437118	CMS1	GAC2	Gene_C
GSM437119	CMS4	GAC2	Gene_C
GSM437120	CMS3	GAC2	Gene_B
GSM437121	CMS3	GAC1	Gene_A
GSM437122	CMS2	GAC1	Gene_A
GSM437124	CMS1	GAC2	Gene_A
GSM437125	CMS1	GAC3	Gene_C
GSM437126	CMS1	GAC3	Gene_B
GSM437127	CMS4	GAC2	Gene_B
GSM437128	CMS3	GAC3	Gene_B
GSM437129	CMS2	GAC1	Gene_A
GSM437130	CMS4	GAC2	Gene_C
GSM437131	CMS2	GAC1	Gene_A
GSM437132	CMS2	GAC1	Gene_A
GSM437133	CMS1	GAC2	Gene_C
GSM437134	CMS4	GAC2	Gene_A
GSM437135	CMS4	GAC2	Gene_C
GSM437136	CMS2	GAC1	Gene_A
GSM437137	CMS2	GAC1	Gene_A
GSM437138	CMS3	GAC3	Gene_B
GSM437139	CMS2	GAC1	Gene_A
GSM437140	CMS2	GAC1	Gene_A
GSM437141	NA	GAC3	Gene_A
GSM437142	NA	GAC2	Gene_A
GSM437143	CMS1	GAC3	Gene_C
GSM437144	CMS4	GAC2	Gene_A
GSM437145	CMS1	GAC2	Gene_C
GSM437146	CMS3	GAC3	Gene_B
GSM437147	CMS1	GAC3	Gene_C
GSM437148	NA	GAC3	Gene_C
GSM437149	CMS1	GAC3	Gene_C
GSM437150	CMS3	GAC3	Gene_B
GSM437151	CMS2	GAC1	Gene_A
GSM437152	CMS4	GAC2	Gene_C
GSM437153	NA	GAC1	Gene_A
GSM437154	NA	GAC1	Gene_A
GSM437155	CMS4	GAC2	Gene_C
GSM437156	CMS1	GAC3	Gene_C
GSM437157	CMS4	GAC2	Gene_C
GSM437158	CMS3	GAC3	Gene_B
GSM437159	CMS4	GAC1	Gene_A
GSM437160	CMS1	GAC3	Gene_B
GSM437161	CMS4	GAC2	Gene_C
GSM437162	CMS2	GAC1	Gene_A
GSM437163	CMS4	GAC1	Gene_A
GSM437164	NA	GAC1	Gene_A
GSM437166	CMS4	GAC1	Gene_C
GSM437167	CMS1	GAC3	Gene_C
GSM437168	CMS2	GAC1	Gene_A
GSM437169	CMS2	GAC1	Gene_A
GSM437170	CMS2	GAC1	Gene_A
GSM437171	CMS1	GAC3	Gene_C
GSM437172	CMS2	GAC1	Gene_A
GSM437173	CMS4	GAC2	Gene_A
GSM437174	CMS1	GAC2	Gene_C
GSM437175	CMS4	GAC2	Gene_C
GSM437176	CMS3	GAC3	Gene_B
GSM437177	CMS2	GAC1	Gene_A
GSM437178	CMS1	GAC3	Gene_C
GSM437179	CMS2	GAC1	Gene_A
GSM437180	CMS3	GAC2	Gene_B
GSM437181	CMS4	GAC2	Gene_C
GSM437182	CMS2	GAC1	Gene_A
GSM437183	CMS2	GAC1	Gene_A
GSM437184	CMS1	GAC3	Gene_C
GSM437185	CMS2	GAC1	Gene_A
GSM437186	CMS3	GAC1	Gene_B
GSM437187	CMS3	GAC3	Gene_A
GSM437188	CMS4	GAC1	Gene_A
GSM437189	CMS4	GAC2	Gene_A
GSM437190	CMS4	GAC2	Gene_C
GSM437191	CMS2	GAC1	Gene_A
GSM437192	CMS4	GAC1	Gene_A
GSM437193	CMS3	GAC3	Gene_C
GSM437194	CMS2	GAC1	Gene_A
GSM437195	CMS4	GAC1	Gene_A
GSM437196	CMS1	GAC3	Gene_C
GSM437197	CMS1	GAC2	Gene_B
GSM437198	CMS4	GAC2	Gene_A
GSM437199	CMS4	GAC2	Gene_C
GSM437200	CMS4	GAC2	Gene_C
GSM437201	CMS4	GAC2	Gene_C
GSM437202	CMS1	GAC3	Gene_C
GSM437203	CMS1	GAC3	Gene_C
GSM437205	CMS4	GAC1	Gene_A
GSM437206	CMS2	GAC1	Gene_A
GSM437207	NA	GAC1	Gene_A
GSM437208	CMS2	GAC1	Gene_A
GSM437209	CMS1	GAC2	Gene_C
GSM437210	CMS1	GAC3	Gene_C
GSM437211	CMS1	GAC3	Gene_C
GSM437212	CMS1	GAC3	Gene_C
GSM437213	NA	GAC1	Gene_A
GSM437214	CMS4	GAC1	Gene_A
GSM437215	CMS2	GAC1	Gene_A
GSM437216	CMS2	GAC1	Gene_A
GSM437217	CMS2	GAC1	Gene_A
GSM437218	CMS1	GAC3	Gene_B
GSM437219	CMS2	GAC1	Gene_A
GSM437220	NA	GAC1	Gene_C
GSM437221	CMS2	GAC1	Gene_A
GSM437222	CMS4	GAC2	Gene_C
GSM437223	CMS1	GAC2	Gene_C
GSM437225	CMS1	GAC2	Gene_C
GSM437226	CMS4	GAC2	Gene_C
GSM437227	CMS2	GAC2	Gene_A
GSM437228	CMS2	GAC1	Gene_A
GSM437229	NA	GAC1	Gene_C
GSM437230	CMS2	GAC1	Gene_A
GSM437232	CMS3	GAC1	Gene_B
GSM437238	CMS3	GAC1	Gene_A
GSM437243	CMS4	GAC2	Gene_A
GSM437248	CMS2	GAC1	Gene_B
GSM437249	CMS2	GAC1	Gene_A
GSM437255	CMS3	GAC3	Gene_B
GSM437261	CMS2	GAC1	Gene_A
GSM437264	CMS2	GAC1	Gene_A
GSM437265	CMS4	GAC2	Gene_A
GSM437266	CMS3	GAC3	Gene_B
GSM437270	CMS4	GAC2	Gene_C
GSM437271	CMS1	GAC3	Gene_B
GSM437272	CMS4	GAC2	Gene_B
GSM437273	CMS3	GAC3	Gene_B
GSM437274	CMS3	GAC3	Gene_B
GSM437275	CMS3	GAC3	Gene_B
GSM437276	CMS4	GAC1	Gene_A
GSM437277	CMS2	GAC1	Gene_A
GSM437278	CMS4	GAC1	Gene_A
GSM437279	NA	GAC1	Gene_A
GSM437280	CMS4	GAC1	Gene_A
GSM437281	CMS2	GAC1	Gene_A
GSM437282	NA	GAC1	Gene_A
GSM437283	CMS3	GAC3	Gene_B
GSM437284	CMS4	GAC2	Gene_B
GSM437285	CMS2	GAC1	Gene_A
GSM437287	NA	GAC1	Gene_A
GSM437288	NA	GAC3	Gene_B
GSM437290	NA	GAC1	Gene_A
GSM437291	NA	GAC1	Gene_A
GSM437292	CMS2	GAC1	Gene_A
GSM437294	CMS1	GAC3	Gene_C
GSM437296	CMS2	GAC1	Gene_A
GSM437297	CMS1	GAC3	Gene_C
GSM437298	CMS2	GAC1	Gene_A
GSM437299	CMS3	GAC3	Gene_B
GSM437300	CMS2	GAC1	Gene_A
GSM437301	CMS4	GAC2	Gene_C
GSM437303	CMS3	GAC3	Gene_B
GSM437304	CMS3	GAC3	Gene_C
GSM437306	CMS4	GAC2	Gene_C
GSM437307	CMS1	GAC2	Gene_C
GSM437309	NA	GAC3	Gene_B
GSM437310	CMS2	GAC1	Gene_A
GSM437311	NA	GAC1	Gene_B
GSM437312	CMS3	GAC3	Gene_B
GSM437313	NA	GAC3	Gene_C
GSM437314	CMS1	GAC3	Gene_B
GSM437315	CMS4	GAC2	Gene_C
GSM437324	CMS3	GAC3	Gene_B
GSM358341	CMS2	GAC1	Gene_A
GSM358342	CMS4	GAC2	Gene_C
GSM358343	CMS2	GAC1	Gene_A
GSM358344	CMS2	GAC1	Gene_A
GSM358345	CMS2	GAC1	Gene_A
GSM358346	CMS2	GAC1	Gene_A
GSM358347	CMS4	GAC2	Gene_A
GSM358348	CMS2	GAC1	Gene_A
GSM358349	CMS2	GAC1	Gene_A
GSM358350	CMS3	GAC1	Gene_B
GSM358351	CMS4	GAC2	Gene_C
GSM358352	CMS3	GAC3	Gene_B
GSM358353	NA	GAC3	Gene_A
GSM358354	CMS3	GAC3	Gene_B
GSM358355	CMS1	GAC3	Gene_B
GSM358356	CMS2	GAC1	Gene_A
GSM358357	CMS3	GAC3	Gene_B
GSM358358	NA	GAC1	Gene_A
GSM358359	CMS4	GAC2	Gene_C
GSM358360	CMS1	GAC3	Gene_B
GSM358361	CMS3	GAC3	Gene_B
GSM358362	CMS1	GAC3	Gene_B
GSM358363	CMS2	GAC1	Gene_A
GSM358364	CMS4	GAC2	Gene_C
GSM358365	CMS2	GAC2	Gene_A
GSM358366	CMS3	GAC3	Gene_B
GSM358367	CMS3	GAC3	Gene_B
GSM358368	NA	GAC1	Gene_A
GSM358370	NA	GAC1	Gene_B
GSM358371	CMS2	GAC1	Gene_A
GSM358373	CMS2	GAC1	Gene_A
GSM358374	CMS3	GAC3	Gene_B
GSM358375	NA	GAC1	Gene_A
GSM358376	CMS1	GAC3	Gene_B
GSM358377	CMS1	GAC3	Gene_B
GSM358378	NA	GAC1	Gene_A
GSM358380	CMS2	GAC1	Gene_A
GSM358381	CMS3	GAC3	Gene_B
GSM358382	CMS2	GAC1	Gene_A
GSM358383	CMS4	GAC1	Gene_A
GSM358384	CMS4	GAC1	Gene_B
GSM358385	CMS1	GAC3	Gene_C
GSM358386	CMS4	GAC2	Gene_A
GSM358387	NA	GAC1	Gene_B
GSM358388	CMS4	GAC2	Gene_C
GSM358389	CMS4	GAC2	Gene_A
GSM358390	CMS2	GAC1	Gene_A
GSM358391	CMS1	GAC3	Gene_C
GSM358392	CMS4	GAC2	Gene_C
GSM358393	CMS2	GAC1	Gene_A
GSM358394	CMS4	GAC2	Gene_C
GSM358395	CMS1	GAC2	Gene_C
GSM358396	CMS2	GAC1	Gene_A
GSM358397	CMS2	GAC1	Gene_A
GSM358398	CMS1	GAC3	Gene_C
GSM358399	NA	GAC2	Gene_C
GSM358400	CMS4	GAC2	Gene_A
GSM358401	CMS2	GAC1	Gene_A
GSM358402	CMS2	GAC1	Gene_A
GSM358403	CMS2	GAC1	Gene_A
GSM358404	CMS1	GAC2	Gene_C
GSM358405	CMS4	GAC2	Gene_A
GSM358406	CMS3	GAC1	Gene_A
GSM358407	CMS2	GAC1	Gene_A
GSM358408	NA	GAC1	Gene_A
GSM358409	CMS4	GAC1	Gene_A
GSM358410	CMS1	GAC3	Gene_C
GSM358411	CMS4	GAC1	Gene_C
GSM358412	CMS1	GAC3	Gene_C
GSM358413	CMS4	GAC2	Gene_C
GSM358414	CMS3	GAC3	Gene_B
GSM358415	CMS1	GAC2	Gene_C
GSM358416	CMS4	GAC2	Gene_A
GSM358417	CMS4	GAC2	Gene_C
GSM358418	CMS1	GAC3	Gene_B
GSM358419	CMS4	GAC2	Gene_C
GSM358420	CMS2	GAC1	Gene_A
GSM358421	CMS3	GAC1	Gene_B
GSM358422	NA	GAC3	Gene_C
GSM358423	CMS1	GAC3	Gene_B
GSM358424	CMS1	GAC2	Gene_C
GSM358425	CMS4	GAC2	Gene_C
GSM358426	NA	GAC1	Gene_C
GSM358427	CMS1	GAC3	Gene_C
GSM358428	CMS3	GAC3	Gene_B
GSM358429	CMS3	GAC3	Gene_B
GSM358430	CMS2	GAC1	Gene_A
GSM358431	CMS2	GAC1	Gene_A
GSM358432	CMS2	GAC1	Gene_A
GSM358433	CMS3	GAC3	Gene_B
GSM358434	CMS2	GAC1	Gene_A
GSM358435	CMS2	GAC1	Gene_A
GSM358436	CMS4	GAC2	Gene_B
GSM358437	CMS3	GAC3	Gene_B
GSM358438	CMS4	GAC2	Gene_C
GSM358439	CMS2	GAC1	Gene_A
GSM358440	CMS3	GAC2	Gene_B
GSM358441	CMS4	GAC1	Gene_A
GSM358442	CMS3	GAC3	Gene_B
GSM358443	NA	GAC1	Gene_A
GSM358444	CMS2	GAC3	Gene_A
GSM358445	NA	GAC3	Gene_B
GSM358446	CMS2	GAC1	Gene_A
GSM358447	CMS1	GAC3	Gene_C
GSM358448	CMS2	GAC1	Gene_A
GSM358449	CMS2	GAC1	Gene_A
GSM358450	CMS3	GAC1	Gene_B
GSM358451	NA	GAC3	Gene_A
GSM358452	CMS3	GAC3	Gene_B
GSM358453	CMS3	GAC3	Gene_B
GSM358454	CMS1	GAC3	Gene_B
GSM358455	CMS3	GAC3	Gene_B
GSM358456	CMS2	GAC1	Gene_A
GSM358457	NA	GAC3	Gene_A
GSM358458	CMS1	GAC3	Gene_B
GSM358459	NA	GAC3	Gene_B
GSM358460	CMS2	GAC1	Gene_A
GSM358461	CMS2	GAC1	Gene_A
GSM358462	CMS4	GAC2	Gene_C
GSM358463	NA	GAC3	Gene_A
GSM358464	CMS3	GAC3	Gene_B
GSM358465	CMS1	GAC3	Gene_B
GSM358466	NA	GAC1	Gene_A
GSM358467	CMS4	GAC2	Gene_C
GSM358468	CMS2	GAC1	Gene_A
GSM358469	CMS3	GAC3	Gene_B
GSM358470	CMS3	GAC2	Gene_B
GSM358471	CMS2	GAC1	Gene_A
GSM358472	CMS4	GAC1	Gene_A
GSM358473	CMS3	GAC3	Gene_B
GSM358474	CMS2	GAC1	Gene_A
GSM358475	CMS4	GAC1	Gene_A
GSM358476	CMS3	GAC3	Gene_A
GSM358477	CMS1	GAC3	Gene_C
GSM358478	CMS4	GAC2	Gene_A
GSM358480	CMS1	GAC3	Gene_B
GSM358481	CMS1	GAC2	Gene_B
GSM358482	CMS3	GAC3	Gene_B
GSM358483	CMS2	GAC1	Gene_A
GSM358484	CMS1	GAC3	Gene_C
GSM358485	CMS3	GAC3	Gene_B
GSM358486	CMS3	GAC3	Gene_B
GSM358487	CMS1	GAC3	Gene_C
GSM358488	CMS4	GAC2	Gene_A
GSM358489	CMS1	GAC2	Gene_C
GSM358490	CMS2	GAC1	Gene_A
GSM358491	CMS4	GAC2	Gene_C
GSM358492	CMS4	GAC2	Gene_C
GSM358493	CMS4	GAC2	Gene_C
GSM358494	NA	GAC1	Gene_C
GSM358495	CMS3	GAC1	Gene_B
GSM358496	CMS4	GAC1	Gene_A
GSM358497	CMS3	GAC2	Gene_B
GSM358498	CMS3	GAC3	Gene_C
GSM358499	CMS4	GAC2	Gene_A
GSM358500	CMS1	GAC2	Gene_C
GSM358501	CMS4	GAC2	Gene_C
GSM358502	CMS1	GAC3	Gene_C
GSM358503	CMS1	GAC3	Gene_C
GSM358504	CMS4	GAC2	Gene_A
GSM358505	CMS2	GAC1	Gene_A
GSM358506	CMS2	GAC1	Gene_A
GSM358507	CMS1	GAC2	Gene_C
GSM358508	CMS2	GAC1	Gene_A
GSM358509	CMS4	GAC2	Gene_C
GSM358510	CMS4	GAC2	Gene_C
GSM358511	CMS2	GAC1	Gene_A
GSM358512	CMS1	GAC1	Gene_C
GSM358513	CMS4	GAC1	Gene_A
GSM358514	CMS4	GAC2	Gene_C
GSM358515	CMS2	GAC1	Gene_A
GSM358516	CMS2	GAC1	Gene_A
GSM358517	CMS1	GAC3	Gene_C
GSM358518	CMS2	GAC1	Gene_A
GSM358519	CMS2	GAC1	Gene_A
GSM358520	CMS1	GAC2	Gene_C
GSM358521	NA	GAC1	Gene_A
GSM358522	CMS2	GAC1	Gene_A
GSM358523	CMS2	GAC1	Gene_A
GSM358524	CMS4	GAC2	Gene_A
GSM358525	CMS1	GAC2	Gene_C
GSM358526	CMS4	GAC2	Gene_A
GSM358527	CMS1	GAC2	Gene_C
GSM358528	CMS4	GAC1	Gene_A
GSM358529	CMS4	GAC2	Gene_A
GSM358530	CMS4	GAC2	Gene_A
GSM358531	CMS3	GAC1	Gene_A
GSM358532	CMS4	GAC2	Gene_C
GSM358533	CMS2	GAC1	Gene_A
GSM358534	CMS2	GAC2	Gene_A
GSM358535	CMS4	GAC2	Gene_C
GSM358536	CMS4	GAC3	Gene_C
GSM358537	CMS2	GAC1	Gene_A
GSM358538	CMS4	GAC2	Gene_C
GSM358539	CMS2	GAC1	Gene_A
GSM358540	CMS2	GAC1	Gene_A
GSM358541	CMS4	GAC2	Gene_C
GSM358542	NA	GAC1	Gene_A
GSM358543	CMS3	GAC3	Gene_B
GSM358544	CMS2	GAC1	Gene_A
GSM358545	CMS3	GAC3	Gene_B
GSM358546	CMS4	GAC3	Gene_B
GSM358547	NA	GAC1	Gene_A
GSM358548	CMS1	GAC3	Gene_B
GSM358549	NA	GAC3	Gene_A
GSM358550	CMS2	GAC1	Gene_A
GSM358551	CMS1	GAC3	Gene_B
GSM358552	CMS2	GAC1	Gene_A
GSM358553	CMS4	GAC1	Gene_A
GSM358554	CMS1	GAC3	Gene_C
GSM358555	CMS3	GAC3	Gene_B
GSM358556	CMS2	GAC1	Gene_A
GSM358557	CMS2	GAC1	Gene_A
GSM358558	CMS4	GAC2	Gene_A
GSM358559	NA	GAC3	Gene_A
GSM358560	NA	GAC1	Gene_B
GSM358561	NA	GAC3	Gene_A
GSM358562	NA	GAC3	Gene_B
GSM358563	CMS1	GAC3	Gene_C
GSM358564	CMS3	GAC3	Gene_B
GSM358565	CMS2	GAC1	Gene_A
GSM358566	NA	GAC1	Gene_A
GSM358567	CMS4	GAC1	Gene_A
GSM358568	CMS3	GAC3	Gene_B
GSM358569	CMS1	GAC3	Gene_B
