# Supplementary material for: Machine learning-based glycolysis-associated molecular classification reveals differences in prognosis, TME, and immunotherapy for colorectal cancer patients
Source: Front Immunol. 2023 May 5;14:1181985. doi: 10.3389/fimmu.2023.1181985 (PMC10203873; doi:10.3389/fimmu.2023.1181985)
Supplement: Supplementary file 12 [file Table_7.xlsx]

## Sheet: Table S7
Table S7：Machine learning screening characteristic variables
Lasso	Randomforest (Boruta)	SVM	XGBoost
CYP1B1	CCDC80	VIM	VIM
TMEM45A	PRRX1	AGR2	AGR2
GPX8	FAP	REG4	TMEM45A
CXCR4	ZEB2	TMEM45A	CXCR4
SOCS3	DSE	VCAN	SERPINB1
KMO	NRP1	ASCL2	COL16A1
ESAM	VIM	FAM114A1	FSTL1
TIMP1	IL1R1	THBS2	ASCL2
FAM114A1	CHST11	ITGA5	CD55
BNIP3L	FBN1	CCDC80	REG4
ANGPTL4	VCAN	EIF6	PIGR
SVIL	FNDC1	SERPINB1	RBMS1
TPBG	CFH	BGN	FOSL2
CD69	COL8A1	FSTL1	HIF1A
RILPL2	INHBA	CHST11	SLC16A3
ANGPT2	BASP1	DUSP4	PLK2
FSCN1	CDH11	QPRT	PKM
PFKFB3	CYP1B1	NRP1	ATP1B1
ECM1	GGT5	DSE	WNT2
CD68	BCAT1	SERPINF1	FSCN1
TKT	OLFML2B	RNF125	ITGA5
ZFP36L1	TMEM45A	CXCR4	ADRM1
UBE2C	MRC2	HLA-DRA	HEY1
ENTPD6	LOX	RBMS1	ALOX5AP
CCR7	NRP2	PRRX1	ENTPD6
CD27	RAB31	FAP	ISG20
RNASE6	ITGA5	HLA-DPA1	KLRD1
LYZ	PPP1R18	FNDC1	ROMO1
ISG20	FERMT2	TNNC2	CXCL16
TNF	TCF4	HLA-DQA1	GADD45B
EPHB2	THBS2	CD55	EREG
IFI6	COL5A2	HLA-DMA	CD48
ACTG2	PLXNC1	AEBP1	SNAI2
SLC7A5	CCDC88A	PPP1R18	SSPN
ADM	TIMP2	ZEB2	EVI2B
NDUFA4L2	DPYSL3	FBN1	FN1
EREG	GLT8D2	HIF1A	GMDS
FAM3B	AEBP1	BNIP3L	RBP1
ANPEP	BGN	PKM	CFD
SERPINA1	PXDN	ADAM12	SERPINA1
OLFM4	FGFR1	TIMP2	TNS1
TFF1	SNAI2	CMTM3	ITGAM
DPM1	CMTM3	NNMT	DSE
LAMP1	DLC1	COL5A2	GABARAPL1
HSD17B12	CTHRC1	MRC2	SGCE
LY6E	SERPINF1	HLA-DMB	BNIP3L
VCAN	TNFAIP6	PXDN	FDFT1
FNDC1	ANTXR1	PDE4D	GPX8
PXDN	NNMT	SNAI2	SERPINB6
DLC1	PDGFC	ATP1B1	ARL4C
ADAMTS4	PDGFRB	COL8A1	CCR1
COL16A1	PMP22	ERGIC3	MUC1
HTRA1	CERCAM	PDGFRB	ARHGAP29
FN1	BICC1	LYZ	VCAN
MAP1B	FCGR1A	ALOX5	DUSP4
UNC5B	C1R	PIGR	SPHK1
ACTA2	SPARC	HLA-DQB1	CLEC14A
TUBA1A	COL5A1	CDH11	PFKFB3
NOTCH3	COL3A1	GGT5	SLC11A1
LOXL2	COL1A2	FGFR1	EIF2S2
DKK3	ADAMTS4	BASP1	ERGIC3
STC1	FCGR2B	EMILIN1	LOXL2
GABARAPL1	RASGRP3	HLA-DPB1	UNC5B
NDN	FSTL1	EFEMP2	FAM114A1
GPX3	COL16A1	PFKFB3	ZEB2
SYTL3	LAMA4	C1QBP	FERMT2
EPS8L3	AXL	SLC11A1	TMC5
PPP1R1B	SGCE	NOTCH3	CCL13
TMEM45B	GJA1	FN1	LAMC1
RGCC	PDLIM3	HNF4A	IDS
CPE	HTRA1	PSMA7	DDAH2
TDO2	GPX8	IL1R1	VAMP5
PTK7	SLC2A3	OLFML2B	AREG
ASS1	SLC11A1	EREG	POSTN
ECHS1	SERPINE1	IFI16	SLC52A2
TSPYL2	LDB2	IL1B	FGFR1
RBM47	FN1	C1R	MEF2C
UQCRC1	ADGRF5	GMDS	PECAM1
TMEM106C	THY1	KDELR3	EPB41L3
MLEC	CLEC5A	PMP22	MT1X
FDFT1	EMILIN1	INHBA	ACSL5
GPR183	MFGE8	FERMT2	PRR15
RBMS1	EFEMP2	MPP1	NES
TWSG1	ADAMTS1	TSPAN1	CDX1
TIMP3	FYN	COL3A1	NOTCH3
GPR65	CXCR4	LOX	CKB
SPON2	ACTA2	TAGAP	JAML
CKB	ALOX5AP	CFH	RBM47
TGM2	TMEM119	BCAT1	PLXDC2
DPEP1	EVI2B	SERPINB6	ANGPTL4
CDH17	NOTCH3	ISG20	SLC39A4
FOS	RGS2	ENTPD6	TFF1
TACSTD2	DKK3	IL1RN	NFIC
KRT23	STC1	SPARC	TSPAN1
REG4	PTAFR	COL16A1	ARF6
AGR2	COL4A2	PDGFC	CD83
RNF125	LRRC32	LMO4	DKK3
KDELR3	CYTIP	CCDC88A	CFH
EIF2S2	SPP1	NRP2	MTUS1
ATP1B1	DOCK8	SGCE	ALOX5
GMDS	COL4A1	CERCAM	TNNC2
PKM	TAGAP	AXL	PPP1R18
CXCL16	IFI16	NES	EIF6
S100A14	ANXA1	LAMA4	KDELR3
ARF6	RBMS1	ADM	SLC31A2
PLTP	TWSG1	GJA1	S100A9
REG1A	LBH	SLC16A3	SLC26A3
BIK	GADD45B	TPBG	TUBB6
TGFBI	FAM114A1	TNFAIP8	SMCO4
ETHE1	RNF144B	CYSTM1	IFI30
LGALS4	BNIP3L	WNT2	HOXB2
LGALS3	ANGPTL4	ECHS1	MYL12A
TMEM141	TPBG	LBH	MXD1
SLC40A1	RCN3	LDB2	GRINA
	ALOX5	CHMP4B	CMTM3
	CD69	ACTA2	MGST1
	PDE4B	CYP1B1	PNRC1
	HIF1A	GPX8	PIK3AP1
	PSAP	GAS1	TRIB3
	PDE4D	BIRC3	ADAM12
	PLK2	FCGR2B	UQCRC1
	PFKFB3	CALD1	GLIPR2
	IL1RN	TCF4	ZNF703
	AHCY	COL4A2	LEFTY1
	ASCL2	CTHRC1	GPX2
	TNFAIP8	BACE2	APOC1
	FAM107B	CLEC5A	TMEM176A
	UBE2C	MYL12A	MYC
	ENTPD6	EIF2S2	PLTP
	HOXB2	AGR3	BACE2
	LYZ	MUC1	SH3BP5
	ISG20	DPYSL3	GAS1
	LMO4	MYC	ASPH
	QPRT	ECM1	LGALS4
	BIRC3	RNF144B	QKI
	DUSP4	MFGE8	PHACTR1
	IL1B	MAP1B	NRP1
	AXIN2	ANGPTL4	MACROD1
	TSPAN6	CYTIP	CCDC80
	RNF43	TSPAN6	LOX
	TRIB3	PLXDC2	SMCHD1
	CD55	SFRP2	RNF125
	ADM	GADD45B	CD320
	TNNC2	PTAFR	CXCL9
	EREG	ARL4C	SDC2
	PIGR	PTP4A3	S100A16
	SERPINA1	RBP1	EPHB2
	KRT23	TRIB3	SPINK1
	REG4	NDUFA4L2	MPP1
	AGR2	RNF43	SELENBP1
	RNF125	FOSL2	LAPTM4B
	KDELR3	ALOX5AP	TNF
	EIF6	DPM1	RCAN1
	SERPINB1	PRSS23	F3
	CHMP4B	ADGRA2	CD68
	PTP4A3	EFEMP1	FAP
	ERGIC3	SULF1	C1QBP
	PSMA7	AHCY	EGR2
	AGR3	RPS21	FBLN2
	MPP1	STC1	ADM
	TSPAN13	HTRA1	COL1A1
	HNF4A	PDLIM3	TCEAL4
	ADRM1	FYN	BMPR2
	CKAP4	CXCL16	FOXN3
	MYL12A	CKAP4	SOCS3
	F3	F3	THBS1
	BACE2	FXYD6	EMILIN1
	EIF2S2	EGR2	ECM1
	SERPINB6	EVI2B	WIPF1
	RPS21	NREP	FYN
	ATP1B1		IFI16
	ZNF503		A4GALT
	S100A16		SLC40A1
	GMDS		FOXP1
	TFF1		CRIP1
	CYSTM1		LAMA4
	ANXA2		BIK
	ATP6V1B2		ADAP2
	SMCO4		GIMAP4
	TSPAN3		PLCB4
	PKM		EGR1
	DPM1		ISG15
	TSPAN1		NRP2
	CXCL16		CPM
	SPINK4		NDUFA4L2
	SLC52A2		PPFIBP1
	S100A14		LMCD1
	NES		IL1B
	PFDN4		PLA2G2A
	S100A13		CYP3A5
	RBP1		SLC2A3
	TFF3		P4HB
	ECHS1		GSN
	C1QBP		SERPINF1
			FGF7
			RNF19B
			CYTIP
			CNN3
			DUSP1
			PRRX1
			NNMT
			HAVCR2
			CYSTM1
			DPYSL2
			PXDN
			GPSM3
			VCL
			TPBG
			PHLDB1
			PDPN
			LDB2
			RAMP3
			GJA1
			DLC1
			TIMP1
			RPS21
			REG1A
			SLAMF9
			ROCK1
			PKIG
			IL10RA
			ANGPT2
			CDX2
			KRT23
			CITED2
			SIRPA
			RGS2
			S100A13
			RAB32
			DPM1
			CD300A
			PLIN2
			NOTCH4
			HSD17B12
			JCHAIN
			PDGFC
			COL4A2
			CHCHD10
			TGFBR2
			OGFRL1
			S100A12
			COL8A1
			LY96
			TMEM141
			THBS2
			IGFBP7
			DPYSL3
			SATB1
			ETHE1
			TCF4
			LAMB2
			FABP1
			CD37
			MT1G
			TIMP3
			IL1RN
			CTSF
			FKBP7
			ITGB5
			CXCL14
			TMEM45B
			TSHZ2
			TUBA1A
			LMAN1
			IL1R1
			CPE
			UBE2C
			CKAP4
			AKAP13
			GZMB
			CRISPLD2
			RPL22L1
			ARL14
			HMOX1
			TMEM176B
			DRAM1
			NR4A3
			CDC42EP5
			NQO1
			MPST
			QTRT1
			NR2F2
			CD247
			PODNL1
			SLC7A5
			COL15A1
			PDE4B
			HLA-DPB1
