# Supplementary material for: Machine learning-based glycolysis-associated molecular classification reveals differences in prognosis, TME, and immunotherapy for colorectal cancer patients
Source: Front Immunol. 2023 May 5;14:1181985. doi: 10.3389/fimmu.2023.1181985 (PMC10203873; doi:10.3389/fimmu.2023.1181985)
Supplement: Supplementary file 13 [file Table_8.xlsx]

## Sheet: Table S8
Table S8：Parameters of the constructed multinomial logistics regression
	GAC2				GAC3
	Estimate	RR	z value	p value	Estimate	RR	z value	p value
(Intercept)	-175.13	8.74931e-77	-683.718	0	-459.647	2.38618e-200	-1207.03	0
TMEM45A	6.6511	773.637	3.82277	0.000131963	2.41486	11.1883	2.55857	0.0105104
GPX8	5.87696	356.724	2.42236	0.0154202	6.60889	741.659	4.80596	1.54009e-06
CXCR4	5.85845	350.182	4.34772	1.3756e-05	5.10065	164.129	4.27273	1.93093e-05
FAM114A1	-7.09925	0.000825727	-1.96937	0.0489106	4.95087	141.298	2.17222	0.0298388
BNIP3L	10.3769	32108.7	4.20985	2.55542e-05	2.45382	11.6327	1.34404	0.178936
ANGPTL4	-0.845346	0.429409	-0.579761	0.562076	0.0850105	1.08873	0.0725677	0.94215
TPBG	4.82633	124.753	3.69397	0.000220783	1.88282	6.57203	1.67401	0.0941278
PFKFB3	-2.37718	0.0928115	-0.924402	0.355277	5.19607	180.561	3.23113	0.00123302
ENTPD6	-5.65037	0.00351622	-4.42522	9.63452e-06	-0.646707	0.523768	-0.5052	0.613419
ISG20	7.54634	1893.79	4.28285	1.84515e-05	2.71984	15.1779	3.09029	0.0019996
ADM	2.44506	11.5312	1.46082	0.144065	3.61529	37.1622	3.61655	0.000298557
EREG	-1.50927	0.221071	-1.61421	0.106481	-1.84924	0.157357	-3.16955	0.00152676
DPM1	-13.2134	1.82596e-06	-3.85314	0.000116612	-1.65807	0.190505	-0.831183	0.40587
VCAN	0.488332	1.6296	0.220568	0.825429	-5.55242	0.00387806	-3.65307	0.000259119
PXDN	3.99395	54.2686	1.24808	0.212003	-3.73262	0.0239301	-1.9475	0.0514752
COL16A1	3.63256	37.8096	1.82019	0.0687308	2.30001	9.97431	2.40376	0.0162273
FN1	8.00975	3010.16	4.74091	2.12762e-06	0.710569	2.03515	0.52091	0.602429
NOTCH3	10.1342	25189.5	2.20809	0.0272381	0.00349712	1.0035	0.00181145	0.998555
RBMS1	0.825003	2.28189	0.459744	0.6457	-4.65526	0.00951147	-2.95523	0.00312431
REG4	0.77555	2.17179	1.35928	0.174058	0.575534	1.77808	1.45032	0.146971
AGR2	1.2788	3.59232	0.709051	0.478293	1.87388	6.51354	1.99897	0.0456116
RNF125	-2.94762	0.0524647	-1.42181	0.155082	3.38316	29.4637	2.30456	0.0211912
KDELR3	-1.23373	0.291204	-0.766261	0.443521	3.61608	37.1915	2.57816	0.00993291
EIF2S2	6.21566	500.526	2.65875	0.0078431	-1.74076	0.175387	-1.32777	0.184254
ATP1B1	-3.91469	0.0199468	-2.9011	0.00371858	2.80935	16.5991	2.66354	0.00773243
GMDS	-0.554346	0.574448	-0.404454	0.685879	5.47149	237.815	4.24072	2.22804e-05
PKM	-9.299	9.15161e-05	-3.81952	0.000133711	1.7363	5.67632	1.73289	0.0831151
CXCL16	-2.72904	0.0652819	-1.39114	0.164184	2.88662	17.9326	2.43044	0.0150806
